# Supplementary material for: The Number and Complexity of Pure and Recombinant HIV-1 Strains Observed within Incident Infections during the HIV and Malaria Cohort Study Conducted in Kericho, Kenya, from 2003 to 2006
Source: PLoS One. 2015 Aug 19;10(8):e0135124. doi: 10.1371/journal.pone.0135124 (PMC4543584; doi:10.1371/journal.pone.0135124)
Supplement: S1 File — Figures A-C are graph overlays showing the position of exact match nonamers from overlapping portions of each vaccine that are present in the pure (blue crossbars) or recombinant (solid red) strains for the respective protein regions. These are the same strain groups used for the Proportional Coverage calculations described in the main text. The amino acid alignment positions shown on the x-axis correspond to HXB2 positions: 1–500 for Gag, 156–595 for Pol (RT), and 1–680 for Env. Figures D-I present the HXB2 referenced sequence logo [41] for the same strain groups used in the Proportional Coverage and Positional Coverage calculations as well as the HXB2 referenced CD8 epitopes for those regions. The CD8 T-cell epitopes shown are current as of 2015-06-04 (hiv.lanl.gov/content/immunology) and have been observed in HIV-1 infected individuals. These high-resolution graphs were generated from the alignment used for the Positional Coverage graphs and will allow the reader to magnify and view fine details. The sequence shown on the epitope map portion of each graph, corresponds to the HXB2 reference sequence K03455. The CTL_CD8 epitope spreadsheet details the location, species, sequence, and HLA type (if known) for each of the epitopes shown. (ZIP) [file pone.0135124.s003.zip › S1_File/CTL_CD8_epitopes.xls]

## Sheet: Gag
Epitope number	Epitope	Protein	HXB2 start	HXB2 end	Subprotein	HXB2 DNA Contig	Subtype	Species	HLA
	Data last updated at 2015-06-04 14:09:23-06
Gag_1	MGARASVLSG	Gag	1	10	p17(1-10)	790..819	CRF01_AE	human
Gag_2	ASVLSGGEL	Gag	5	13	p17(5-13)	802..828	B	human
Gag_3	ASILRGGKLDK	Gag	5	15	p17(5-15)	802..834	C	human
Gag_4	ASVLSGGELDRWEK	Gag	5	18	p17(5-18)	802..843	B	human
Gag_5	SVLSGGQLDR	Gag	6	15	p17(6-15)	805..834	B	human	A11
Gag_6	SVLSGGELDRWEKI	Gag	6	19	p17(6-19)	805..846	B	human
Gag_7	LSGGELDRWEK	Gag	8	18	p17(8-18)	811..843		macaque
Gag_8	GELDRWEKI	Gag	11	19	p17(11-19)	820..846	B	human	B*4002, B40
Gag_9	GQLDRWEKI	Gag	11	19	p17(11-19)	820..846	B	human
Gag_10	GKLDAWEKIRLR	Gag	11	22	p17(11-22)	820..855	CRF01_AE	human
Gag_11	GKLDSWEKIRLR	Gag	11	22	p17(11-22)	820..855	A, CRF01_AE, CRF02_AG	human
Gag_12	ELDRWEKIRL	Gag	12	21	p17(12-21)	823..852	B, C	human	B63
Gag_13	EKIRLRPGGKKYKL	Gag	17	31	p17(17-31)	838..882		human	B27, B7
Gag_14	KIRLRPGGK	Gag	18	26	p17(18-26)	841..867	A, B, CRF01_AE	human, transgenic mouse	A*0301, A11, A3, B27, B7
Gag_15	KIRLRPGGKK	Gag	18	27	p17(18-27)	841..870	B, C, multiple	human	A*0301, A*11, A11, A3, B*2705, B27, B35, B7
Gag_16	KIRLRPGGKKKYKL	Gag	18	31	p17(18-31)	841..882		human	A3, B62
Gag_17	IRLRPGGKK	Gag	19	27	p17(19-27)	844..870	B	human, scid-hu mouse	B*2705, B27
Gag_18	IRLRPGGKKK	Gag	19	28	p17(19-28)	844..873	multiple	human	A11, A3, B62
Gag_19	RLRPGGKKK	Gag	20	28	p17(20-28)	847..873	A, A1, B, C, CRF02_AG, multiple	human	A*0201, A*0301, A11, A3, A30, A31, A68, B42, B62, B7
Gag_20	RPRPGGKKK	Gag	20	28	p17(20-28)	847..873		human	A3
Gag_21	RLRQGGKKK	Gag	20	28	p17(20-28)	847..873	B	human	A3
Gag_22	RLRPGGKKKY	Gag	20	29	p17(20-29)	847..876	A, A1, B, C, D	human	A*0301, A3, A30, B*15, B42, B62
Gag_23	RLRPGGKKKK	Gag	20	29	p17(20-29)	847..876	B, F	human	A3
Gag_24	RLRPGGKKKKY	Gag	20	29	p17(20-29)	847..876	B	human	A3
Gag_25	RLRPGGKKHY	Gag	20	29	p17(20-29)	847..876	C	human	A*3002, B*4201
Gag_26	RLRPGGKKHYM	Gag	20	30	p17(20-30)	847..879	C	human
Gag_27	RLRPGGKKKYK	Gag	20	30	p17(20-30)	847..879		human
Gag_28	RLRPGGKKRYRL	Gag	20	31	p17(20-31)	847..882	A, CRF01_AE, CRF02_AG	human
Gag_29	LRPGGKKKY	Gag	21	29	p17(21-29)	850..876	B	human
Gag_30	RPGGKKHY	Gag	22	29	p17(22-29)	853..876	A, C, D	human	B42, B7
Gag_31	RPGGKKHYM	Gag	22	30	p17(22-30)	853..879	C	human	B*0702, B*4201, B*4202
Gag_32	RPGGKKKKYK	Gag	22	30	p17(22-30)	853..879	B	human	B7
Gag_33	RPGGKKRYM	Gag	22	30	p17(22-30)	853..879	C	human
Gag_34	RPGGKKKYML	Gag	22	31	p17(22-31)	853..882	A, C, D	human	B*0702, B*4201
Gag_35	RPGGKKKYKL	Gag	22	31	p17(22-31)	853..882	B, D	human	B*5101, Cw4
Gag_36	RPGGKKRYKL	Gag	22	31	p17(22-31)	853..882		human	B7
Gag_37	PGGKKRYRLKHL	Gag	23	34	p17(23-34)	856..891	A, CRF02_AG	human
Gag_38	GGKKKYKL	Gag	24	31	p17(24-31)	859..882	A, B, CRF02_AG, D	human	B*0801, B8
Gag_39	GGKKKYRL	Gag	24	31	p17(24-31)	859..882		human	B*0801, B8
Gag_40	GGKKKYKLK	Gag	24	32	p17(24-32)	859..885	A1, B, F	human	B*0801, B8
Gag_41	GGKKKYKMK	Gag	24	32	p17(24-32)		HIV-2	human	B35
Gag_42	GGKKKYKLKHIV	Gag	24	35	p17(24-35)	859..894		human	B8
Gag_43	KRYMIKHLV	Gag	27	35	p17(27-35)	868..894	C	human
Gag_44	KYKLKHIVW	Gag	28	36	p17(28-36)	871..897	A1, B, C, CRF01_AE, F	human	A*23, A*2402, A*2602, A23, A24
Gag_45	HYMLKHIVW	Gag	28	36	p17(28-36)	871..897	A, C	human	A*2301
Gag_46	HYMLKHLVW	Gag	28	36	p17(28-36)	871..897	A1, B, C	human	A*2301, A*2402
Gag_47	KYMLKHIVW	Gag	28	36	p17(28-36)	871..897	C	human	A24
Gag_48	KYRLKHIVW	Gag	28	36	p17(28-36)	871..897	B	human	A*2402
Gag_49	KYRLKHLVW	Gag	28	36	p17(28-36)	871..897	A, B	human	Cw4
Gag_50	HYMLNHIVW	Gag	28	36	p17(28-36)	871..897	A, C, D	human
Gag_51	HYMLKHLVWAS	Gag	28	38	p17(28-38)	871..903	C	human
Gag_52	YKLKHIVWA	Gag	29	37	p17(29-37)	874..900	B	human
Gag_53	HLVWASREL	Gag	33	41	p17(33-41)	886..912	C	human	Cw*0602, Cw*0804
Gag_54	IVWASRELER	Gag	34	43	p17(34-43)	889..918	B	human	A11
Gag_55	LVWASRELERF	Gag	34	44	p17(34-44)	889..921	B, C	human	A*3002, A30, B*5703, B57
Gag_56	WASRELERF	Gag	36	44	p17(36-44)	895..921	B, C, CRF01_AE	human	B*3501, B35
Gag_57	ERFAVNPGL	Gag	42	50	p17(42-50)	913..939	B	human	B27
Gag_58	ERFAVNPGLL	Gag	42	51	p17(42-51)	913..942	B	human	B27
Gag_59	RFAVNPGLL	Gag	43	51	p17(43-51)	916..942	B, C	human	B63
Gag_60	FAVNPGLLE	Gag	44	52	p17(44-52)	919..945	B	human
Gag_61	NPGLLETSE	Gag	47	55	p17(47-55)	928..954	B	human
Gag_62	GLLESSEGC	Gag	49	57	p17(49-57)	934..960	B	human	A2
Gag_63	QILEQLQPA	Gag	59	67	p17(59-67)	964..990	B	human	A2
Gag_64	QILEQLQPAL	Gag	59	68	p17(59-68)	964..993	B	human	A2
Gag_65	QLQPSLQTGS	Gag	63	72	p17(63-72)	976..1005	B	human	A2
Gag_66	GSEELRSLY	Gag	71	79	p17(71-79)	1000..1026	B	human	A*01, A*0101, A1
Gag_67	GSEELKSLY	Gag	71	79	p17(71-79)	1000..1026		human	A*01
Gag_68	GTEELRSLY	Gag	71	79	p17(71-79)	1000..1026	A	human	A*0101
Gag_69	EELRSLYNT	Gag	73	81	p17(73-81)	1006..1032	A1	human
Gag_70	EELRSLYNTV	Gag	73	82	p17(73-82)	1006..1035	C	human	B*4006
Gag_71	ELRSLYNTV	Gag	74	82	p17(74-82)	1009..1035	A1, B, CRF01_AE, F	human	A*0801, B*0801, B8
Gag_72	ELKSLYNTV	Gag	74	82	p17(74-82)	1009..1035		human	B8
Gag_73	ELKSLFNTI	Gag	74	82	p17(74-82)	1009..1035	B	human	B8
Gag_74	ELRSLYNTVA	Gag	74	83	p17(74-83)	1009..1038	multiple	human	A2
Gag_75	RSLYNTVATLY	Gag	76	86	p17(76-86)	1015..1047	A1, B, C, F	human, macaque	A*0201, A*3002, A30, B57, B58, B63
Gag_76	RSLYNTATLY	Gag	76	86	p17(76-86)	1015..1047		human	A30
Gag_77	RSLYNTVAVLY	Gag	76	86	p17(76-86)	1015..1047	B, F	human	A30
Gag_78	RLSYNTVATLY	Gag	76	86	p17(76-86)	1015..1047	C	human	A*3002
Gag_79	RSLFNTVATLY	Gag	76	86	p17(76-86)	1015..1047	B	human
Gag_80	KSLYNTVCV	Gag	76	88	p17(76-88)	1015..1053		mouse	H-2D<sup>b</sup>
Gag_81	SLYNTVATL	Gag	77	85	p17(77-85)	1018..1044	A, A1, B, C, CRF02_AG, D, F, G, K	human, humanized mouse, mouse, transgenic mouse	A*02.01, A*0201, A*0202, A*0205, A*0214, A2, A68
Gag_82	SLFNTVATL	Gag	77	85	p17(77-85)	1018..1044	A, B, C	human	A*0201, A2
Gag_83	SLYNTVAAL	Gag	77	85	p17(77-85)	1018..1044		human	A*0201
Gag_84	SLYNTVVTL	Gag	77	85	p17(77-85)	1018..1044	B	human	A*0201
Gag_85	SLYNTIATL	Gag	77	85	p17(77-85)	1018..1044	B, CRF01_AE	human	A*0201, A2
Gag_86	SLYNTAVTL	Gag	77	85	p17(77-85)	1018..1044		human	A2
Gag_87	SLYNTVAVL	Gag	77	85	p17(77-85)	1018..1044	B	human	A2
Gag_88	SLYNTVATLY	Gag	77	86	p17(77-86)	1018..1047	B, multiple	human	A*0201, A2
Gag_89	SLFNTVATLY	Gag	77	86	p17(77-86)	1018..1047	C	human
Gag_90	SLYNIVATLWCVH	Gag	77	89	p17(77-89)	1018..1056	CRF02_AG	human
Gag_91	TSTLQEQIGW	Gag	78	85	p17(78-85)	1021..1044	A1, B, C, CRF01_AE	human	A*0201, A2, B*2705, B*5701, B*5703, B*58, B*5801, B57, B58, B63, B7
Gag_92	LYNTVATLY	Gag	78	86	p17(78-86)	1021..1047	B, C	human	A*2902, A29, B*4403, B44
Gag_93	LFNTVATLY	Gag	78	86	p17(78-86)	1021..1047	B, C	human	A*2902
Gag_94	YNIVATLWCVHQ	Gag	79	90	p17(79-90)	1024..1059	CRF01_AE, CRF02_AG	human
Gag_95	NTVATLYCV	Gag	80	88	p17(80-88)	1027..1053		human, transgenic mouse	A2
Gag_96	VATLYCVHQ	Gag	82	90	p17(82-90)	1033..1059	B	human
Gag_97	IATLWCVHQR	Gag	82	91	p17(82-91)	1033..1062	CRF01_AE	human	A11
Gag_98	IAVLYCVHQR	Gag	82	91	p17(82-91)	1033..1062	B		A*11
Gag_99	VATLYCVHQRI	Gag	82	92	p17(82-92)	1033..1065		human	A*11
Gag_100	AVLYCVHQR	Gag	83	91	p17(83-91)	1036..1062	B	human	A11
Gag_101	ATLYCVHQR	Gag	83	91	p17(83-91)	1036..1062	B	human	A*11
Gag_102	ATLYCVHQK	Gag	83	91	p17(83-91)	1036..1062	B, C	human
Gag_103	ATLWCVHQRIDI	Gag	83	94	p17(83-94)	1036..1071	CRF01_AE, CRF02_AG	human
Gag_104	TLYCVHQR	Gag	84	91	p17(84-91)	1039..1062	B	human	A*1101, A11
Gag_105	TLYCVHQK	Gag	84	91	p17(84-91)	1039..1062		human	A*1101
Gag_106	TLYCVHQRI	Gag	84	92	p17(84-92)	1039..1065	B, F	human	A*11, A11
Gag_107	TLYCVHQKI	Gag	84	92	p17(84-92)	1039..1065	B	human	A*1103
Gag_108	VLYCVHQRI	Gag	84	92	p17(84-92)	1039..1065	B	human	A2
Gag_109	LYCVHQKI	Gag	85	92	p17(85-92)	1042..1065	D	human	A24
Gag_110	LYCVHQRI	Gag	85	92	p17(85-92)	1042..1065	B	mouse	H-2<sup>d</sup>
Gag_111	YCVHAGIEVRD	Gag	86	96	p17(86-96)	1045..1077	C	human
Gag_112	CVHQRIEIK	Gag	87	95	p17(87-95)	1048..1074	B	human	A11
Gag_113	HQRIEIKDTK	Gag	89	98	p17(89-98)	1054..1083	B	human	A11
Gag_114	RIDVKDTKEAL	Gag	91	101	p17(91-101)	1060..1092		human
Gag_115	IEIKDTKEAL	Gag	92	101	p17(92-101)	1063..1092	B, F	human	B*4001, B40, B60, B61
Gag_116	IDIKDTKEAL	Gag	92	101	p17(92-101)	1063..1092		human	B*4001
Gag_117	EIKDTKEAL	Gag	93	101	p17(93-101)	1066..1092	B, CRF01_AE	human	B*60, B60, B8
Gag_118	EVKDTKEAL	Gag	93	101	p17(93-101)	1066..1092	B	human	B*0801, B8
Gag_119	DVKDTKEAL	Gag	93	101	p17(93-101)	1066..1092		human
Gag_120	KIEEEQNKSK	Gag	103	112	p17(103-112)	1096..1125	B	human	A11
Gag_121	KTQQAAADK	Gag	114	122	p17(114-122)	1129..1155	B, F	human	B57
Gag_122	AADTGNSSQ	Gag	119	127	p17(119-127)	1144..1170	B	human
Gag_123	DTGHSNQVSQNY	Gag	121	132	p17(121-132)	1150..1185	B	human	A33
Gag_124	GNSSQVSQNY	Gag	123	132	p17(123-132)	1156..1185	B	human
Gag_125	NSSKVSQNY	Gag	124	132	p17(124-132)	1159..1185	B	human	B*3501, B35
Gag_126	NSSQVSQNY	Gag	124	132	p17(124-132)	1159..1185	B	human	B*3501
Gag_127	NSSQVSQNYP	Gag	124	133	p17(124)-p24(1)	1159..1188	B	human
Gag_128	GKKVSQNYPIV	Gag	125	135	p17(125)-p24(3)	1162..1194	C	human
Gag_129	QVSQNYPIV	Gag	127	135	p17(127)-p24(3)	1168..1194	B, D	human	A*68, A*6802, A68
Gag_130	SQNYPIVQNIQ	Gag	129	139	p17(129)-p24(7)	1174..1206		macaque
Gag_131	NYPIVQNL	Gag	131	138	p17(131)-p24(6)	1180..1203	B	human	A*2402
Gag_132	VQNLQGQMV	Gag	135	143	p24(3-11)	1192..1218	A1, B, C	human	B*1302, B13
Gag_133	LQGQMVHQAI	Gag	138	147	p24(6-15)	1201..1230			B*4801
Gag_134	QGQMVHQSL	Gag	139	147	p24(7-15)	1204..1230	A1	human
Gag_135	GQMVHQAI	Gag	140	147	p24(8-15)	1207..1230		human	B*4801
Gag_136	GQMVHQAIS	Gag	140	148	p24(8-16)	1207..1233	B	human
Gag_137	GQMVHQAISP	Gag	140	149	p24(8-17)	1207..1236	A, B, C, D	human	B*5802, B57
Gag_138	GQMVHQAISPR	Gag	140	150	p24(8-18)	1207..1239	C	human	A*7401
Gag_139	GQMVHQAISPRTL	Gag	140	152	p24(8-20)	1207..1245		human	Cw3
Gag_140	GQMVHQAISPRTLN	Gag	140	153	p24(8-21)	1207..1248	B, CRF01_AE	human	A3, Cw3
Gag_141	QMVHQAISPR	Gag	141	150	p24(9-18)	1210..1239	B	human	A3 supertype
Gag_142	MVHQAISPR	Gag	142	150	p24(10-18)	1213..1239	B	human	A3 supertype
Gag_143	MVHQSMSPRTLNAW	Gag	142	155	p24(10-23)	1213..1254	A, CRF02_AG	human
Gag_144	VHQAISPRTL	Gag	143	152	p24(11-20)	1216..1245	C	human	B*1510
Gag_145	VQHAISPRTLNAWV	Gag	143	156	p24(11-24)	1216..1257		human
Gag_146	HQAISPRTL	Gag	144	152	p24(12-20)	1219..1245	B	chimpanzee, human	B*15, B*1510, Patr-B2
Gag_147	HQSLSPRTL	Gag	144	152	p24(12-20)	1219..1245	A1	human
Gag_148	HQPISPRTL	Gag	144	152	p24(12-20)	1219..1245	B	human
Gag_149	QAISPRTL	Gag	145	152	p24(13-20)	1222..1245	B	human	Cw*07, Cw3
Gag_150	QAISPRTLNAW	Gag	145	155	p24(13-23)	1222..1254	B	human	A*25, A*2501, A25, B57
Gag_151	QAISPRTLNAV	Gag	145	155	p24(13-23)	1222..1254		human	A25
Gag_152	SLSPRTLNA	Gag	146	154	p24(14-22)	1225..1251	A1	human
Gag_153	AISPRTLNAW	Gag	146	155	p24(14-23)	1225..1254	A1, B, C, CRF02_AG	human	B57, B58, B63
Gag_154	AISPRTNLAW	Gag	146	155	p24(14-23)	1225..1254	C	human	B*5801, B57
Gag_155	ISPRTLNAW	Gag	146	155	p24(14-23)	1225..1254	A, A1, B, C, D	human	B*15, B*5701, B*5702, B*5703, B*58, B*5801, B57, B58, B63, Cw*0602
Gag_156	AISPRTLNAWV	Gag	146	156	p24(14-24)	1225..1257	B	human	B57
Gag_157	LSPRTLNAW	Gag	147	155	p24(15-23)	1228..1254	A, A1, C	human	B*5703, B*5801, B57, B58
Gag_158	ISPRTNLAW	Gag	147	155	p24(15-23)	1228..1254	B	human	B57
Gag_159	TPQDLNTML	Gag	147	155	p24(15-23)	1228..1254	A, A1, B, C, D	human, transgenic mouse	B*0702, B*3910, B*4201, B*4202, B*5301, B*8101, B39, B42, B53, B7, B81, Cw*0802, Cw8
Gag_160	ISPRTLNAWV	Gag	147	156	p24(15-24)	1228..1257	C	human	B*5702, B*5703
Gag_161	ISPRTLNAWVKV	Gag	147	158	p24(15-26)	1228..1263	B, C, M	mouse
Gag_162	SPRTLNAWV	Gag	148	156	p24(16-24)	1231..1257	A, A1, B, C, CRF02_AG, D	chimpanzee, human, transgenic mouse	B*0702, B*8101, B7
Gag_163	SPRTLNAWVKV	Gag	148	158	p24(16-26)	1231..1263	A, D	human	B7
Gag_164	PRTLNAWVKVVE	Gag	149	160	p24(17-28)	1234..1269		human
Gag_165	RLLNAWVKV	Gag	150	158	p24(18-26)	1237..1263	A, B, CRF02_AG	human, transgenic mouse	A*0201, A2
Gag_166	RTLNAWVKV	Gag	150	158	p24(18-26)	1237..1263		human, transgenic mouse	A2
Gag_167	TLNAWVKW	Gag	151	158	p24(19-26)	1240..1263		transgenic mouse	A*0201
Gag_168	TLNAWVKVV	Gag	151	159	p24(19-27)	1240..1266	B	human, transgenic mouse	A*02.01, A*0201, A*0202, A2
Gag_169	TLNAWVKLV	Gag	151	159	p24(19-27)	1240..1266		human	A*0201
Gag_170	TLNAWVKVI	Gag	151	159	p24(19-27)	1240..1266	A, B, C, D	human, transgenic mouse	A*0201, A2
Gag_171	NAWVKIEEK	Gag	153	162	p24(21-30)	1246..1275	B	human
Gag_172	NAWVKVVEEKA	Gag	153	163	p24(21-31)	1246..1278		macaque
Gag_173	VKVIEEKAF	Gag	156	164	p24(24-32)	1255..1281	B, C	human	B*1503, B15
Gag_174	VKVVEEKAF	Gag	156	164	p24(24-32)	1255..1281	B, C	human	B*1503
Gag_175	IEEKAFSPEV	Gag	159	168	p24(27-36)	1264..1293	C	human
Gag_176	IEEKAFSPEVI	Gag	159	169	p24(27-37)	1264..1296	C	human	B*4501
Gag_177	EEKAFSPEV	Gag	160	168	p24(28-36)	1267..1293	A, A1, B, C, D	human	B*4415, B*4501, B44
Gag_178	EKAFSPEV	Gag	161	168	p24(29-36)	1270..1293	C	human
Gag_179	EKAFSPEVIPM	Gag	161	171	p24(29-39)	1270..1302		macaque
Gag_180	KAFSPEVIPMF	Gag	161	173	p24(29-41)	1270..1308	A, A1, ACD, B, C, CRF02_AG, D, G	human	A*0201, B*4801, B*5701, B*5703, B*58, B*5801, B57, B58, B63
Gag_181	KAFSPEVI	Gag	162	169	p24(30-37)	1273..1296	A1, B	human	B*5703, B57
Gag_182	RAFSPEVIP	Gag	162	170	p24(30-38)	1273..1299	A, B, C	human	B57
Gag_183	KAFSPEVIP	Gag	162	170	p24(30-38)	1273..1299	A1	human
Gag_184	KGFNPEVIPMF	Gag	162	172	p24(30-40)	1273..1305		human	B*5701
Gag_185	AFSPEVIPMFT	Gag	163	173	p24(31-41)	1276..1308	C	human
Gag_186	AFSPEVIPMFSALS	Gag	163	176	p24(31-44)	1276..1317	B	human
Gag_187	FSPEVIPMF	Gag	164	172	p24(32-40)	1279..1305	A1, B, C	human, macaque	B57, B58, B63, Mamu A*01
Gag_188	SPEVIPMF	Gag	165	172	p24(33-40)	1282..1305	C	human
Gag_189	EVIPMFSAL	Gag	167	175	p24(35-43)	1288..1314	A, B, C, CRF01_AE, D	human	A*26, A*2601, A*2602, A*2603, A26, Cw3
Gag_190	EVIPMFTAL	Gag	167	175	p24(35-43)	1288..1314	C	human	A*2601, A*2638
Gag_191	VIPMFSAL	Gag	168	175	p24(36-43)	1291..1314	B, D	human	Cw*01, Cw*0102, Cw1, Cw2
Gag_192	VIPMSFAL	Gag	168	175	p24(36-43)	1291..1314	B	human	Cw*0102
Gag_193	VIPMFSALS	Gag	168	176	p24(36-44)	1291..1317	A1	human
Gag_194	PMFSALSEG	Gag	170	178	p24(38-46)	1297..1323	A1	human
Gag_195	PMFTALSEGAT	Gag	170	180	p24(38-48)	1297..1329	C	human
Gag_196	MFSALSEGA	Gag	171	179	p24(39-47)	1300..1326	B	mouse	H-2<sup>d</sup>
Gag_197	FSALSEGAT	Gag	172	180	p24(40-48)	1303..1329	A1	human
Gag_198	ALSEGATPQDL	Gag	174	184	p24(42-52)	1309..1341	C	human
Gag_199	ALSEGATPQDLNMM	Gag	174	187	p24(42-55)	1309..1350	A, CRF01_AE, CRF02_AG	human
Gag_200	LSEGATPQD	Gag	175	183	p24(43-51)	1312..1338	A1	human
Gag_201	LSEGATPQDL	Gag	175	184	p24(43-52)	1312..1341	A, B	human	B*4403, B42, B44
Gag_202	SEGATPQDL	Gag	176	184	p24(44-52)	1315..1341	B, CRF02_AG	human	B*4001, B40, B44, B60, B61
Gag_203	EGATPQDLNMML	Gag	177	188	p24(45-56)	1318..1353	A, CRF01_AE, CRF02_AG	human
Gag_204	GATPQDLNM	Gag	178	186	p24(46-54)	1321..1347	A1	human
Gag_205	GATPQDLNMMLNIV	Gag	178	191	p24(46-59)	1321..1362	A, CRF01_AE, CRF02_AG	human
Gag_206	GATPQDLNTMLNTV	Gag	178	191	p24(46-59)	1321..1362		human
Gag_207	ATPQDLNTM	Gag	179	187	p24(47-55)	1324..1350		human	B7
Gag_208	ATPQDLNTML	Gag	179	188	p24(47-56)	1324..1353	B	human	B*58, B7
Gag_209	ATPQDLNMML	Gag	179	188	p24(47-56)	1324..1353	A	human	B53
Gag_210	CTPYDINQML	Gag	179	188	p24(47-56)	1324..1353		macaque
Gag_211	ATPQDLNTMLNT	Gag	179	190	p24(47-58)	1324..1359	B, C, D	human	B*5802, B58
Gag_212	CTPYDINQMLNC	Gag	179	190	p24(47-58)	1324..1359	HIV-2	human	B58
Gag_213	TPQDLNTM	Gag	180	187	p24(48-55)	1327..1350	C	human, transgenic mouse	B*8101, B7
Gag_214	TPQDLNTMLNT	Gag	180	188	p24(48-56)	1327..1353	B, C	human	B14
Gag_215	TPQDLNTNL	Gag	180	188	p24(48-56)	1327..1353	A1	human	B*4201
Gag_216	TPQDLNMML	Gag	180	188	p24(48-56)	1327..1353	A, CRF02_AG	human	B*4202, B*5301, B53
Gag_217	TPYDINQML	Gag	180	188	p24(48-56)	1327..1353	A, CRF02_AG, HIV-2	human	B*53, B*5301, B*5801, B53
Gag_218	TPQDLNQML	Gag	180	188	p24(48-56)	1327..1353		human	B53
Gag_219	TPQDLNTML ?	Gag	180	188	p24(48-56)	1327..1353		human	B81
Gag_220	TPQDLNTMLN	Gag	180	189	p24(48-57)	1327..1356	B, C, D, multiple	human	B14, B7
Gag_221	TPQDLNMMLN	Gag	180	189	p24(48-57)	1327..1356	multiple	human	B7
Gag_222	TPQDLNQMLNTV	Gag	180	191	p24(48-59)	1327..1362	B, G	human	B58
Gag_223	PQDLNTMLN	Gag	181	189	p24(49-57)	1330..1356	B	human	B14, Cw7, Cw8
Gag_224	PQDLNTMLNTV	Gag	181	191	p24(49-59)	1330..1362	B	human	B14
Gag_225	DLNMMLNIV	Gag	183	191	p24(51-59)	1336..1362	A	human	B14
Gag_226	DLNTMLNTV	Gag	183	191	p24(51-59)	1336..1362	B	chimpanzee, human	B*1402, B14, Cw8
Gag_227	DLNTMLNTVG	Gag	183	192	p24(51-60)	1336..1365	multiple	human	A2, B14
Gag_228	LNMMLNIVG	Gag	184	192	p24(52-60)	1339..1365	A1	human
Gag_229	NTMLNTVGGHQAAM	Gag	185	198	p24(53-66)	1342..1383	C	human
Gag_230	MMLNIVGGH	Gag	186	194	p24(54-62)	1345..1371	A1	human
Gag_231	LNIVGGHQA	Gag	188	196	p24(56-64)	1351..1377	A1	human
Gag_232	VGGHQAAMQMLKET	Gag	191	204	p24(59-72)	1360..1401	B, C, CRF01_AE	human
Gag_233	GGHQAAMQMLK	Gag	192	202	p24(60-70)	1363..1395	C	human
Gag_234	GHQAAMQML	Gag	193	201	p24(61-69)	1366..1392	B, C	human	B*1510, B*3901, B15, B38, B39
Gag_235	GHQAAMQMLKE	Gag	193	203	p24(61-71)	1366..1398	B	human	A2
Gag_236	GHQAAMEMLKD	Gag	193	203	p24(61-71)	1366..1398	A, B	human	A2
Gag_237	GHQAAMQMLKD	Gag	193	203	p24(61-71)	1366..1398	C, D	human	A2
Gag_238	HQAAMQMLK	Gag	194	202	p24(62-70)	1369..1395	A1, B	human	A11, B52
Gag_239	HQAAMQMLKETINE	Gag	194	207	p24(62-75)	1369..1410	CRF01_AE	human
Gag_240	AMQMLKET	Gag	197	204	p24(65-72)	1378..1401	B	mouse	H-2<sup>d</sup>
Gag_241	AMQMLKETI	Gag	197	205	p24(65-73)	1378..1404	A, B, CRF01_AE, CRF02_AG	human, mouse	A2, H-2<sup>d</sup>, H-2<sup>kd</sup>, H-2D<sup>d</sup>, H-2K<sup>d</sup>
Gag_242	AMQMLKDTI	Gag	197	205	p24(65-73)	1378..1404	A, B, BC, C	human, mouse	H-2<sup>d</sup>, H-2K<sup>d</sup>
Gag_243	ANQMLKDTI	Gag	197	205	p24(65-73)	1378..1404	C	mouse	H-2<sup>d</sup>
Gag_244	AMQMLKETI?	Gag	197	205	p24(65-73)	1378..1404		mouse
Gag_245	AMQILKDTI	Gag	197	205	p24(65-73)	1378..1404	B, C	mouse
Gag_246	MQMLKDTINEEAAE	Gag	198	211	p24(66-79)	1381..1422	A, CRF01_AE	human
Gag_247	KETINEEAA	Gag	202	210	p24(70-78)	1393..1419	B	human	B*4002, B40
Gag_248	KDTINEEAAEWDRL	Gag	202	215	p24(70-83)	1393..1434	A, CRF01_AE	human
Gag_249	ETINEEAAEW	Gag	203	212	p24(71-80)	1396..1425	A, B, D	human	A*25, A*2501, A25, B*5301, B53, B58
Gag_250	EIINEEAAEW	Gag	203	212	p24(71-80)		HIV-2	human	A*25
Gag_251	ETINEEAAAEW	Gag	203	212	p24(71-80)	1396..1425		human	A*2501
Gag_252	DTINEEAAEW	Gag	203	212	p24(71-80)	1396..1425	A, B, C	human	B*5301, B*5801, B53
Gag_253	TINEEAAEW	Gag	204	212	p24(72-80)	1399..1425	B	human	B57
Gag_254	EEAAEWDRL	Gag	207	215	p24(75-83)	1408..1434	A1, B, F	human	B40
Gag_255	EEAAEWDRV	Gag	207	215	p24(75-83)	1408..1434	B	human	B40
Gag_256	EAAEWDRLH	Gag	208	216	p24(76-84)	1411..1437	A1	human
Gag_257	AAEWDRLHP	Gag	209	217	p24(77-85)	1414..1440	A1	human
Gag_258	AAEWDRLHPV	Gag	209	218	p24(77-86)	1414..1443	B	human
Gag_259	AAEWDRLHPVH	Gag	209	219	p24(77-87)	1414..1446	C	human
Gag_260	AEWDRLHPV	Gag	210	218	p24(78-86)	1417..1443	B, C, F	human	A2, B*4002, B*4006, B40
Gag_261	AEWDRVHPV	Gag	210	218	p24(78-86)	1417..1443	B	human	B*4002, B40
Gag_262	EWDRVHPV	Gag	211	218	p24(79-86)	1420..1443	B	human	A2
Gag_263	DRVHPVHAGPI	Gag	213	223	p24(81-91)	1426..1458		macaque
Gag_264	RLHPVHAGP	Gag	214	222	p24(82-90)	1429..1455	A1	human
Gag_265	RLHPVHAGPIA	Gag	214	224	p24(82-92)	1429..1461	C	human
Gag_266	LHPVHAGPI	Gag	215	223	p24(83-91)	1432..1458	B	human
Gag_267	VHPVHAGPIA	Gag	215	224	p24(83-92)	1432..1461		human	B55
Gag_268	HPVHAGPI	Gag	216	223	p24(84-91)	1435..1458	D	human	B35
Gag_269	HPVHAGPV	Gag	216	223	p24(84-91)	1435..1458	B	human	B35
Gag_270	HPVHAGPIA	Gag	216	224	p24(84-92)	1435..1461	B, C, D, F	human	B*0702, B*3501, B*3910, B35, B39, B7
Gag_271	HPVHAGPVA	Gag	216	224	p24(84-92)	1435..1461	A1, B, C, D	human	B7, B7 supertype
Gag_272	HVPHAGPIA	Gag	216	224	p24(84-92)	1435..1461	B, C, D	human, mouse	B7 supertype
Gag_273	VHAGPIPPG	Gag	218	226	p24(86-94)	1441..1467	A1	human
Gag_274	GPIAPGQM	Gag	221	228	p24(89-96)	1450..1473	C, D	human	B35
Gag_275	IGPGRARYAR	Gag	223	232	p24(91-100)	1456..1485		mouse	H-2D
Gag_276	PGQMREPRG	Gag	225	233	p24(93-101)	1462..1488	A1	human
Gag_277	GQMREPRGSDI	Gag	226	236	p24(94-104)	1465..1497	B, C	human	B13
Gag_278	GQMREPRGSDIA	Gag	226	237	p24(94-105)	1465..1500	C	human
Gag_279	MREPRGSDI	Gag	228	236	p24(96-104)	1471..1497	A1	human
Gag_280	SDIAGTTST	Gag	234	242	p24(102-110)	1489..1515	A1	human
Gag_281	IAGTTSTLQ	Gag	236	244	p24(104-112)	1495..1521	A1	human
Gag_282	GTTSTLQEQ	Gag	238	246	p24(106-114)	1501..1527	A1	human
Gag_283	TTSTLQEQI	Gag	239	247	p24(107-115)	1504..1530	A, B, C	mouse	H-2K<sup>d</sup>
Gag_284	TTSTLQEQIA	Gag	239	248	p24(107-116)	1504..1533	C	human	A*6802
Gag_285	TSTLQEQIAW	Gag	240	249	p24(108-117)	1507..1536	B, C	human	B*5701, B*5702, B*5703, B*58, B*5801, B57, B58
Gag_286	TSTPQEQIGW	Gag	240	249	p24(108-117)	1507..1536	A1	human	B57
Gag_287	TSTLQEQIGN	Gag	240	249	p24(108-117)	1507..1536	B	human	B*5701
Gag_288	TSTLQEQVGW	Gag	240	249	p24(108-117)	1507..1536	B	human	B*5701
Gag_289	TSTVEEQQIW	Gag	240	249	p24(108-117)	1507..1536	HIV-2	human	B58
Gag_290	TSTVEEQIQW	Gag	240	249	p24(108-117)		HIV-2	human	B*58, B*5801
Gag_291	TSTVDEQIQW	Gag	240	249	p24(108-117)		HIV-2	human	B*5801
Gag_292	TSTLQEQVAW	Gag	240	249	p24(108-117)	1507..1536	C	human
Gag_293	TSTLQRQIGW	Gag	240	249	p24(108-117)	1507..1536		human
Gag_294	TSTLQEQIGWF	Gag	240	250	p24(108-118)	1507..1539	B, F	human	B*5801, B57, B58
Gag_295	STLQEQIGW	Gag	241	249	p24(109-117)	1510..1536	B, CRF02_AG, D	human	B*5701, B*5801, B57, B58
Gag_296	STLQEQIAW	Gag	241	249	p24(109-117)	1510..1536	B	human
Gag_297	STLQEQIGWM	Gag	241	250	p24(109-118)	1510..1539	B	human	A2
Gag_298	TLQEQIGWM	Gag	242	250	p24(110-118)	1513..1539	A1, CRF01_AE	human	A2
Gag_299	NLQEQIGWM	Gag	242	250	p24(110-118)	1513..1539	B	human	A2
Gag_300	NLQEQIGWMT	Gag	242	251	p24(110-119)	1513..1542	B	human	A2
Gag_301	KRWIILGLN	Gag	244	252	p24(112-120)	1519..1545	A1	chimpanzee, human	Patr-B3
Gag_302	QEQIGWMTG	Gag	244	252	p24(112-120)	1519..1545	A1	human
Gag_303	WMTNNPPIPV	Gag	249	258	p24(117-126)	1534..1563	B	human	A2
Gag_304	MTNNPPIPV	Gag	250	258	p24(118-126)	1537..1563	B, multiple	human, mouse	A*0201, A2, A2 supertype, A3, B7
Gag_305	MTSNPPIPV	Gag	250	258	p24(118-126)	1537..1563	M	human, mouse	A*0201
Gag_306	NPPIPVGDI	Gag	253	261	p24(121-129)	1546..1572	A	mouse	H-2D<sup>d</sup>, H-2L<sup>d</sup>
Gag_307	NPPIPVGDIY	Gag	253	262	p24(121-130)	1546..1575	C	human	B*3501
Gag_308	NPPIPVGEIY	Gag	253	262	p24(121-130)	1546..1575	B	human	B*3501
Gag_309	PPIPVGDIY	Gag	254	262	p24(122-130)	1549..1575	A, B, C, CRF02_AG	human	B*3501, B*3502, B35
Gag_310	PPIPVGEIY	Gag	254	262	p24(122-130)	1549..1575	A, B, C, D	human	B*3501, B35, B53, B7 supertype
Gag_311	PPVPVGDIY	Gag	254	262	p24(122-130)	1549..1575	C	human	B35
Gag_312	NPVPVGNIY	Gag	254	262	p24(122-130)	1549..1575	A, B, C, CRF02_AG, HIV-2	human	B*3501, B35
Gag_313	PPIPVGDIH	Gag	254	262	p24(122-130)	1549..1575		human
Gag_314	PIPVGDIYK	Gag	255	263	p24(123-131)	1552..1578	B, C	human
Gag_315	PVGDIYKRWII	Gag	257	267	p24(125-135)	1558..1590	C	human
Gag_316	VGEIYKRWIIGLNK	Gag	258	272	p24(126-140)	1561..1605	B	human
Gag_317	GDIYWKRWI	Gag	259	266	p24(127-134)	1564..1587	C	human	B*0801
Gag_318	GEIYKRWII	Gag	259	267	p24(127-135)	1564..1590	A, B, C, CRF02_AG, D	human	B*0801, B8
Gag_319	GDIYKRWII	Gag	259	267	p24(127-135)	1564..1590		human	B*0801
Gag_320	GEIYKRWIIL	Gag	259	268	p24(127-136)	1564..1593	B	human	A24, B*0801, B8
Gag_321	EIYKRWII	Gag	260	267	p24(128-135)	1567..1590	B	human	A*0201, B*0801, B8
Gag_322	DIYKRWII	Gag	260	267	p24(128-135)	1567..1590	B, C	human	B*0801, B8
Gag_323	EIYKRWII ?	Gag	260	267	p24(128-135)	1567..1590		human	B8
Gag_324	EIYRKWII	Gag	260	267	p24(128-135)	1567..1590		human	B8
Gag_325	EIYKRWIIL	Gag	260	268	p24(128-136)	1567..1593	B, D	human	A*2402, A2, A24, B8
Gag_326	IYKRWIIL	Gag	261	268	p24(129-136)	1570..1593	B	human	A*2402, A24, B8
Gag_327	IYKRWIILG	Gag	261	269	p24(129-137)	1570..1596	B	human	A*2402
Gag_328	IYKRWIILGL	Gag	261	270	p24(129-138)	1570..1599	B, D	human, mouse	A*2402, A24, B27, H-2<sup>d</sup>
Gag_329	IYKRWIILGLNK	Gag	261	272	p24(129-140)	1570..1605	A, B, C, CRF01_AE	human	A24
Gag_330	KRWIILGLNK	Gag	263	272	p24(131-140)	1576..1605	A, A1, B, C, CRF01_AE, CRF02_AG, D	human, macaque, mouse	A*0201, B*2705, B27
Gag_331	KRWIIMGLNK	Gag	263	272	p24(131-140)	1576..1605	B	human	B*2705, B27
Gag_332	KIRWIIGLNK	Gag	263	272	p24(131-140)	1576..1605	B	human	B27
Gag_333	RRWIQLGLQK	Gag	263	272	p24(131-140)	1576..1605		human, macaque	B*2703, B*2705, B27
Gag_334	KRWIIMGNK	Gag	263	272	p24(131-140)	1576..1605		human	B27
Gag_335	KRWIILGNK	Gag	263	272	p24(131-140)	1576..1605		human	B27
Gag_336	KRWIIMGLHK	Gag	263	272	p24(131-140)	1576..1605	B	human	B27
Gag_337	KRWIIILGLNK	Gag	263	272	p24(131-140)	1576..1605	B	human	B27
Gag_338	KRWIILGGLNK	Gag	263	272	p24(131-140)	1576..1605		human	B*2705
Gag_339	KRWILLGLNK	Gag	263	272	p24(131-140)	1576..1605	B	human
Gag_340	KRWIILGLNKIV	Gag	263	274	p24(131-142)	1576..1611	B	human	B27
Gag_341	KRWILGLNKIV	Gag	263	274	p24(131-142)	1576..1611		human	B27
Gag_342	KRWILGLNKIVRMY	Gag	263	277	p24(131-145)	1576..1620		human
Gag_343	RWIILGLNK	Gag	264	272	p24(132-140)	1579..1605	B	human	B27
Gag_344	KWILGLNKIVRMY	Gag	264	277	p24(132-145)	1579..1620		human	B27
Gag_345	LGLNKIVRM	Gag	265	273	p24(133-141)	1582..1608	A, A1	human
Gag_346	WIILGLNKI	Gag	265	273	p24(133-141)	1582..1608	A1	human
Gag_347	IILGLNKI	Gag	266	273	p24(134-141)	1585..1608	B	human	A2, A3
Gag_348	IILGLNKIV	Gag	266	274	p24(134-142)	1585..1611	B	human	A2
Gag_349	IILGLNKIVR	Gag	266	275	p24(134-143)	1585..1614	A, B, C	human	A*11, A11, A3, A33
Gag_350	ILGLNKIV	Gag	267	274	p24(135-142)	1588..1611	B, C, CRF01_AE	human	A*0201, A2, A3, B27
Gag_351	ILGLNKIVR	Gag	267	275	p24(135-143)	1588..1614	B	human	A11, A3
Gag_352	ILGLNKIVRMY	Gag	267	277	p24(135-145)	1588..1620	B	human	B27, B7, B7 supertype
Gag_353	LGLNKIVRMY	Gag	268	277	p24(136-145)	1591..1620	B	human	B62
Gag_354	LGLNKIVRMYS	Gag	268	278	p24(136-146)	1591..1623	C	human	B62
Gag_355	GLNKIVRMY	Gag	269	277	p24(137-145)	1594..1620	A, B	human	B*15, B*1501, B15, B27, B62
Gag_356	GLNKVRMY	Gag	269	277	p24(137-145)	1594..1620	B, CRF01_AE	human	B62
Gag_357	VRMYSPVSI	Gag	274	282	p24(142-150)	1609..1635	B, C, F	human	Cw*1801, Cw18
Gag_358	RMYSPTSI	Gag	275	282	p24(143-150)	1612..1635	B, F	human	B*52, B*5201, B52
Gag_359	RMYSPTSIL	Gag	275	283	p24(143-151)	1612..1638	B, CRF01_AE, CRF02_AG	human	A2
Gag_360	RMYSPVSIL	Gag	275	283	p24(143-151)	1612..1638	A, B	human
Gag_361	RMYSPVIL	Gag	275	283	p24(143-151)	1612..1638	A1	human
Gag_362	MYSPTSIL	Gag	276	283	p24(144-151)	1615..1638	B	human	A24
Gag_363	MYSPTSILDI	Gag	276	285	p24(144-153)	1615..1644	B	mouse	H-2<sup>d</sup>
Gag_364	YSPVSILDI	Gag	277	285	p24(145-153)	1618..1644	CRF01_AE	human, macaque	Cw*0102
Gag_365	YSPTSILDI	Gag	277	285	p24(145-153)	1618..1644	B	human	Cw12
Gag_366	SILDIRQGPK	Gag	281	290	p24(149-158)	1630..1659	B	human	A11
Gag_367	ILDIRQGPK	Gag	282	290	p24(150-158)	1633..1659	A1	human
Gag_368	DIRQGPKEPFR	Gag	284	294	p24(152-162)	1639..1671	B	human	B27
Gag_369	PKEPFRDYV	Gag	289	297	p24(157-165)	1654..1680	A1	human
Gag_370	EPFRDYVDRF	Gag	291	300	p24(159-168)	1660..1689	B, C, D	human, mouse	A*0201, A2, H-2<sup>d</sup>, H-2L<sup>d</sup>
Gag_371	EPFRDYVDRFF	Gag	291	301	p24(159-169)	1660..1692	A, C, D	human	B81
Gag_372	PFRDYVDRF	Gag	292	300	p24(160-168)	1663..1689	D	human
Gag_373	PFRDYVDRFF	Gag	292	301	p24(160-169)	1663..1692	C	human
Gag_374	FRDYVDRFY	Gag	293	301	p24(161-169)	1666..1692	B	human	A*0101
Gag_375	FRDYVDRFF	Gag	293	301	p24(161-169)	1666..1692	C	human	Cw*1801, Cw18
Gag_376	FRDYVDRFYK	Gag	293	302	p24(161-170)	1666..1695	B, D	human, macaque	B*1801, B18, B27
Gag_377	FRDYVDRFFK	Gag	293	302	p24(161-170)	1666..1695		human
Gag_378	FRDYVDRFFKAL	Gag	293	304	p24(161-172)	1666..1701	A	human	A3
Gag_379	FRDYVDRFYKTLRA	Gag	293	306	p24(161-174)	1666..1707	B	human
Gag_380	RDYVDRFFKTL	Gag	294	304	p24(162-172)	1669..1701	A	human	A*2402, A24
Gag_381	RDYVDRFYKTL	Gag	294	304	p24(162-172)	1669..1701	B, D	human, macaque	A*26, A24, A26, B*4402, B*70, B18, B44, B70
Gag_382	DYVDRFYKT	Gag	295	303	p24(163-171)	1672..1698	B	human	A*2402
Gag_383	DYVDRFFKT	Gag	295	303	p24(163-171)	1672..1698	A, A1	human
Gag_384	DYVDRFYKTL	Gag	295	304	p24(163-172)	1672..1701		human	A24
Gag_385	DYVDRFFKTL	Gag	295	304	p24(163-172)	1672..1701		human	A24
Gag_386	SYVDRFYKSL	Gag	295	304	p24(163-172)	1672..1701		human	A24
Gag_387	YVDRFYKTL	Gag	296	304	p24(164-172)	1675..1701	B	human	A*0207, A2, B70
Gag_388	YVDRFFKTL	Gag	296	304	p24(164-172)	1675..1701	A, B, C, D	human	A*2601, A26, B*1503, B*1510, B15, B70, Cw*03, Cw*0303, Cw*0304
Gag_389	YVDRFFKAL	Gag	296	304	p24(164-172)	1675..1701	A, CRF01_AE	human	B15, Cw*0303
Gag_390	YVDRFFKRL	Gag	296	304	p24(164-172)	1675..1701	C	human	B*1510, B70
Gag_391	QATQDVKNW	Gag	296	304	p24(164-172)	1675..1701	C	human	B*5301, B*5702, B*5703, B*5801, B57
Gag_392	YVDRFFKTL ?	Gag	296	304	p24(164-172)	1675..1701		human	Cw*0304
Gag_393	YVDRFYKTLRAEQA	Gag	296	309	p24(164-177)	1675..1716	B	mouse
Gag_394	VDRFYKTLRAEQAS	Gag	297	310	p24(165-178)	1678..1719	B	human
Gag_395	VDRFYKLTRAEQAS	Gag	297	310	p24(165-178)	1678..1719	B	human
Gag_396	DRFYKTLRA	Gag	298	306	p24(166-174)	1681..1707	B, D	human	B*1402, B14, B27
Gag_397	DRFWKTLRA	Gag	298	306	p24(166-174)	1681..1707		human	B14
Gag_398	DRFFKTLRA	Gag	298	306	p24(166-174)	1681..1707	A, A1, C	human	B*1401, B*1402, B*1403, B14, Cw8
Gag_399	DRFYKLTRA	Gag	298	306	p24(166-174)	1681..1707	B	human	B14
Gag_400	DRFYKSLRA	Gag	298	306	p24(166-174)		HIV-2	human	B14
Gag_401	DRFYKTLRAE	Gag	298	307	p24(166-175)	1681..1710		human	B14
Gag_402	DRFYKTRAE	Gag	298	307	p24(166-175)	1681..1710		human	B14
Gag_403	DRFYKTLRAEQ	Gag	298	308	p24(166-176)	1681..1713	A, B	human	B*1402, B14
Gag_404	FYKTLRAEQ	Gag	300	308	p24(168-176)	1687..1713		human	Cw*0401
Gag_405	FKTLRAEQA	Gag	301	309	p24(169-177)	1690..1716	A1	human
Gag_406	TLRAEQATQD	Gag	303	312	p24(171-180)	1696..1725	C	human	Cw*0304
Gag_407	RAEQASQEV	Gag	305	313	p24(173-181)	1702..1728	B	human	B*5101, Cw*0802, Cw8
Gag_408	RAEQATQEV	Gag	305	313	p24(173-181)	1702..1728	A	human
Gag_409	RAEQASQEVK	Gag	305	314	p24(173-182)	1702..1731	B	human	A11
Gag_410	RAEQATQDVKN	Gag	305	315	p24(173-183)	1702..1734	C	human
Gag_411	AEQASQDVKNW	Gag	306	316	p24(174-184)	1705..1737	B, C, D	human	B*4402, B44, B57, Cw*04
Gag_412	AEQASQEVKNW	Gag	306	316	p24(174-184)	1705..1737	B	human	B44
Gag_413	AEQASADVKNW	Gag	306	316	p24(174-184)	1705..1737	B	human	B44
Gag_414	AEQATQDVKNW	Gag	306	316	p24(174-184)	1705..1737	C	human	B*4403
Gag_415	AEQASQEVKNWM	Gag	306	317	p24(174-185)	1705..1740		human	Cw5
Gag_416	AEQASQEVKNWMT	Gag	306	318	p24(174-186)	1705..1743		human	B44
Gag_417	QASQEVKNW	Gag	307	317	p24(175-185)	1708..1740	A1, B, D	human	B*5301, B*5701, B*5801, B53, B57, B58, Cw4
Gag_418	EQASQEVKNWMT	Gag	307	318	p24(175-186)	1708..1743		human	B44
Gag_419	QATQEVKNW	Gag	308	316	p24(176-184)	1711..1737	A, B, CRF02_AG	human	B53
Gag_420	QATQEVKNM	Gag	308	316	p24(176-184)	1711..1737	A	human	B53
Gag_421	QASGEVKNW	Gag	308	316	p24(176-184)	1711..1737		human	Cw4
Gag_422	QATQEVKGW	Gag	308	316	p24(176-184)	1711..1737	B, CRF02_AG	human
Gag_423	QASKEVKNWV	Gag	308	317	p24(176-185)	1711..1740		human	B57
Gag_424	QTDPAVKNWM	Gag	308	317	p24(176-185)	1711..1740		human
Gag_425	ATQEVKNWM	Gag	309	317	p24(177-185)	1714..1740		human	B53
Gag_426	ASQEVKNWM	Gag	309	317	p24(177-185)	1714..1740		human	B53
Gag_427	AAVKNWMTQTL	Gag	311	321	p24(179-189)	1720..1752		mouse	H-2D<sup>b</sup>
Gag_428	EVKNWMTETL	Gag	312	321	p24(180-189)	1723..1752		human	B53
Gag_429	EVKNWMTETLL	Gag	312	322	p24(180-190)	1723..1755	B	human
Gag_430	VKNWMTETL	Gag	313	321	p24(181-189)	1726..1752	B	human	B*4801
Gag_431	VKNWMTETLL	Gag	313	322	p24(181-190)	1726..1755	B	human	B8
Gag_432	VKNWMTETLLV	Gag	313	323	p24(181-191)	1726..1758	B	human
Gag_433	ETLLVQNAN	Gag	319	327	p24(187-195)	1744..1770	A1	human
Gag_434	LVQNANPDC	Gag	322	330	p24(190-198)	1753..1779	A1	human
Gag_435	LVQNSNPDCK	Gag	322	331	p24(190-199)	1753..1782	B	human	A11
Gag_436	VQNSNPDCK	Gag	323	331	p24(191-199)	1756..1782	B	human	A11
Gag_437	VQNANPDCK	Gag	323	331	p24(191-199)	1756..1782	B	human	A3
Gag_438	NANPDSKTI	Gag	325	333	p24(193-201)	1762..1788		human	B51
Gag_439	NANPDCKTI	Gag	325	333	p24(193-201)	1762..1788	A, B	human	B*51, B*5101, B51, B8
Gag_440	NANPDCKTI?	Gag	325	333	p24(193-201)	1762..1788		human	B51
Gag_441	NSNPDCKTIL	Gag	325	334	p24(193-202)	1762..1791	B	human	B*51
Gag_442	NANPDCKTILRAL	Gag	325	337	p24(193-205)	1762..1800	C	human	B*3910
Gag_443	ANPDCKTIL	Gag	326	334	p24(194-202)	1765..1791	B, C, CRF01_AE	human	B7
Gag_444	NPDCKTIL	Gag	327	334	p24(195-202)	1768..1791	B, C	human	B*0801, B35, B8
Gag_445	NPDCKSILR	Gag	327	335	p24(195-203)	1768..1794	A1	human
Gag_446	NPDCKTILRAL	Gag	327	337	p24(195-205)	1768..1800	C	human	B*3910
Gag_447	PDCKTILKA	Gag	328	336	p24(196-204)	1771..1797	B	human
Gag_448	DCKTILKAL	Gag	329	337	p24(197-205)	1774..1800	A1, B	human, humanized rabbit	A*0801, B*0801, B8
Gag_449	DCKTILRAL	Gag	329	337	p24(197-205)	1774..1800	C	human	B*0801
Gag_450	DCKSILRAL	Gag	329	337	p24(197-205)	1774..1800	A, A1	human
Gag_451	KALGPAATL	Gag	335	343	p24(203-211)	1792..1818	B	human	B15, Cw3
Gag_452	RALGPGATL	Gag	335	343	p24(203-211)	1792..1818	A1, B, C, D	human	Cw8
Gag_453	RALGPGATM	Gag	335	343	p24(203-211)	1792..1818	C	human
Gag_454	ALGPGASLEEM	Gag	336	346	p24(204-214)	1795..1827	C	human
Gag_455	GPGATLEEM	Gag	338	346	p24(206-214)	1801..1827	A, C, D	human
Gag_456	GATLEEMMT	Gag	340	348	p24(208-216)	1807..1833	A1	human
Gag_457	ATLEEMMTA	Gag	341	349	p24(209-217)	1810..1836	A, B, CRF01_AE, D	human, transgenic mouse	A*0206, A2
Gag_458	LEEMMTACQ	Gag	343	351	p24(211-219)	1816..1842	A1	human
Gag_459	EEMMTACQG	Gag	344	352	p24(212-220)	1819..1845	A1	human
Gag_460	EEMMTACQGVG	Gag	344	354	p24(212-222)	1819..1851	C	human
Gag_461	EMMTACQGV	Gag	345	353	p24(213-221)	1822..1848		human, transgenic mouse	A*0201, A2
Gag_462	MMTACQGVG	Gag	346	354	p24(214-222)	1825..1851	A1	human
Gag_463	MTACQGVGG	Gag	347	355	p24(215-223)	1828..1854	A1	human
Gag_464	ACQGVGGPGHK	Gag	349	359	p24(217-227)	1834..1866	B, CRF01_AE	human	A*0201, A*11, A*1101, A*1103, A11
Gag_465	ACQGVGGPSHK	Gag	349	359	p24(217-227)	1834..1866	B	human
Gag_466	CQGVGGPGHK	Gag	350	359	p24(218-227)	1837..1866	B	human	A11
Gag_467	QGVGGPGHKARVL	Gag	351	363	p24(219-231)	1840..1878	B, C	human
Gag_468	GVGGPGHK	Gag	352	359	p24(220-227)	1843..1866		human	A11
Gag_469	GVGGPSHK	Gag	352	359	p24(220-227)	1843..1866	B	human
Gag_470	GVGGPGHKAR	Gag	352	361	p24(220-229)	1843..1872	B, F	human	A11
Gag_471	VGGPGHKARVL	Gag	353	363	p24(221-231)	1846..1878	B, C, CRF01_AE	human	B7
Gag_472	GGPGHKARV	Gag	354	362	p24(222-230)	1849..1875	A1	human
Gag_473	GPGHKARVL	Gag	355	363	p24(223-231)	1852..1878	B, C, D, F	human, transgenic mouse	A*0201, B*0702, B35, B42, B5, B7
Gag_474	GPSHKARVL	Gag	355	363	p24(223-231)	1852..1878	A, B, C, CRF01_AE, D	human	B*0702, B*4201, B42, B7, B81
Gag_475	RQANFLGKI	Gag	355	363	p24(223-231)	1852..1878	B, C	human	B*1302, B*4801, B13
Gag_476	GPSHKARVLA	Gag	355	364	p24(223)-p2p7p1p6(1)	1852..1881	C	human	B*0702
Gag_477	GPGHKARVLA	Gag	355	364	p24(223)-p2p7p1p6(1)	1852..1881	multiple	human	B7
Gag_478	RVLAEAMSQV	Gag	361	370	p24(229)-p2p7p1p6(7)	1870..1899	B	human	A2
Gag_479	VLAEAMSQV	Gag	362	370	p24(230)-p2p7p1p6(7)	1873..1899	A, B, C, D	human, mouse, transgenic mouse	A*0201, A2, A2 supertype
Gag_480	VLAEAMSQA	Gag	362	370	p24(230)-p2p7p1p6(7)	1873..1899		human	A2
Gag_481	VLAEAMSQVT	Gag	362	371	p24(230)-p2p7p1p6(8)	1873..1902	B	human	A2
Gag_482	AEAMSQVTNS	Gag	364	373	p2p7p1p6(1-10)	1879..1908		human	B*4002, B*4501
Gag_483	AEAMSQANS	Gag	364	373	p2p7p1p6(1-10)	1879..1908	C	human	B*4501
Gag_484	SQVTNSATI	Gag	368	376	p2p7p1p6(5-13)	1891..1917	B	human	A2
Gag_485	SQVTNPANI	Gag	368	376	p2p7p1p6(5-13)	1891..1917		mouse	H-2D<sup>b</sup>
Gag_486	QVTNSATIM	Gag	369	377	p2p7p1p6(6-14)	1894..1920	B	human
Gag_487	VTNSATIMM	Gag	370	378	p2p7p1p6(7-15)	1897..1923	B	human
Gag_488	TNSANIMMQR	Gag	371	380	p2p7p1p6(8-17)	1900..1929	B	human
Gag_489	NSATIMMQR	Gag	372	380	p2p7p1p6(9-17)	1903..1929	B	human
Gag_490	MMQRGNFRN	Gag	377	385	p2p7p1p6(14-22)	1918..1944	B	human
Gag_491	QRGNFRNQR	Gag	379	387	p2p7p1p6(16-24)	1924..1950	B	human
Gag_492	NFRGPKRIKCFNCG	Gag	382	396	p2p7p1p6(19-33)	1933..1977	A	human
Gag_493	KGPKRIIKC	Gag	384	392	p2p7p1p6(21-29)	1939..1965	C	mouse	H-2d
Gag_494	KGPRRIVKC	Gag	384	392	p2p7p1p6(21-29)	1939..1965	C	mouse	H-2<sup>d</sup>
Gag_495	RNQRKTVKC	Gag	384	392	p2p7p1p6(21-29)	1939..1965	B	human
Gag_496	GPKRIVKCF	Gag	385	393	p2p7p1p6(22-30)	1942..1968	C	human	B*4201
Gag_497	SKRIVKCFNCG	Gag	386	396	p2p7p1p6(23-33)	1945..1977	C	human
Gag_498	KTVKCFNCGR	Gag	388	397	p2p7p1p6(25-34)	1951..1980	B	human	A11
Gag_499	CGKEGHIAR	Gag	395	403	p2p7p1p6(32-40)	1972..1998		human	A*3101
Gag_500	IARNCRAPR	Gag	401	409	p2p7p1p6(38-46)	1990..2016	C	human	A*3001
Gag_501	LARNCRAPRK	Gag	401	410	p2p7p1p6(38-47)	1990..2019	multiple	human	A*3101, A3
Gag_502	IAKNCRAPRKK	Gag	401	411	p2p7p1p6(38-48)	1990..2022	C	human
Gag_503	CRAPRKKGC	Gag	405	413	p2p7p1p6(42-50)	2002..2028	B	human	B14
Gag_504	CRAPRKKGCW	Gag	405	414	p2p7p1p6(42-51)	2002..2031	B	human	B57
Gag_505	KAPRKKGCW	Gag	406	414	p2p7p1p6(43-51)	2005..2031	A1	human
Gag_506	RAPRKKGCW	Gag	406	414	p2p7p1p6(43-51)	2005..2031	C	human
Gag_507	KAPRKKGCWK	Gag	406	415	p2p7p1p6(43-52)	2005..2034	B	human	A11
Gag_508	KCGKEGHQMK	Gag	415	424	p2p7p1p6(52-61)	2032..2061	B	human	A11
Gag_509	HQMKDCNERQAN	Gag	421	432	p2p7p1p6(58-69)	2050..2085	B, G	human	A2
Gag_510	DCTERQANFLG	Gag	425	435	p2p7p1p6(62-72)	2062..2094	B, C	human
Gag_511	CTERQANFL	Gag	426	434	p2p7p1p6(63-71)	2065..2091	B	human	B61
Gag_512	TERQANFL	Gag	427	434	p2p7p1p6(64-71)	2068..2091	B	human	B*4002, B40
Gag_513	ERQANFLGKIW	Gag	428	438	p2p7p1p6(65-75)	2071..2103	C	human
Gag_514	FLGKIWPS	Gag	433	440	p2p7p1p6(70-77)	2086..2109	A, B, CRF02_AG	human, transgenic mouse	A*0201, A2
Gag_515	FLGKIWPSHK	Gag	433	442	p2p7p1p6(70-79)	2086..2115	A1, B, C, CRF01_AE	human	A*0201, A*0205, A2
Gag_516	FLGKIWPSYK	Gag	433	442	p2p7p1p6(70-79)	2086..2115	A1, B, C, D	goat, human	A*0201, A2
Gag_517	KIWPSYKGR	Gag	436	444	p2p7p1p6(73-81)	2095..2121		human	A*3101
Gag_518	PPSGKGGNY	Gag	438	448	p2p7p1p6(75-85)	2101..2133	HIV-2	human	B35
Gag_519	GNFLQSRPTAPPF	Gag	446	460	p2p7p1p6(83-97)	2125..2169		human	A2
Gag_520	FLQSRPEPTA	Gag	448	457	p2p7p1p6(85-94)	2131..2160	B	human	A2
Gag_521	RPEPTAPPA	Gag	452	460	p2p7p1p6(89-97)	2143..2169	CRF01_AE	human
Gag_522	EPTAPPEESF	Gag	454	463	p2p7p1p6(91-100)	2149..2178	D	human	B35, B58
Gag_523	EPTAPPAESFRF	Gag	454	465	p2p7p1p6(91-102)	2149..2184	C	human	B*5801
Gag_524	AESFRFEET	Gag	460	470	p2p7p1p6(97-107)	2167..2199	CRF01_AE	human
Gag_525	TPSQKQEPI	Gag	471	479	p2p7p1p6(108-116)	2200..2226	B, D	human	B35, B53
Gag_526	SQKQEQIDK	Gag	473	481	p2p7p1p6(110-118)	2206..2232	B	human	A11
Gag_527	QEPIDKELY	Gag	476	484	p2p7p1p6(113-121)	2215..2241	D	human	B44
Gag_528	EPKDREPL	Gag	477	486	p2p7p1p6(114-123)	2218..2247	C	human	B*0801
Gag_529	EPIDKELYPL	Gag	477	486	p2p7p1p6(114-123)	2218..2247	B, D	human	B35, B53
Gag_530	EPIDKELYPLA	Gag	477	487	p2p7p1p6(114-124)	2218..2250	B	human
Gag_531	KELYPLASL	Gag	481	489	p2p7p1p6(118-126)	2230..2256	B	human	A*0201, B40
Gag_532	KELYPLTSL	Gag	481	489	p2p7p1p6(118-126)	2230..2256	B	human	B*4001, B40, B60
Gag_533	LYPLASLRSL	Gag	483	492	p2p7p1p6(120-129)	2236..2265	D	human	A24
Gag_534	YPLTSLRSL	Gag	484	492	p2p7p1p6(121-129)	2239..2265	B	human	B*3501
Gag_535	YPLASLRSL	Gag	484	492	p2p7p1p6(121-129)	2239..2265	B, D	human	B53
Gag_536	YPLASLRSLF	Gag	484	493	p2p7p1p6(121-130)	2239..2268	B, D	human, mouse, transgenic mouse	B*0702, B35, B7, B7 supertype
Gag_537	YPLTSLRSLF	Gag	484	493	p2p7p1p6(121-130)	2239..2268	B	human	B7
Gag_538	PLTSLKSLFGS	Gag	485	495	p2p7p1p6(122-132)	2242..2274	C	human
Gag_539	LASLRSLF	Gag	486	493	p2p7p1p6(123-130)	2245..2268	D	human	B58

## Sheet: Pol(RT)
Epitope number	Epitope	Protein	HXB2 start	HXB2 end	Subprotein	HXB2 DNA Contig	Subtype	Species	HLA
	Data last updated at 2015-06-04 14:09:23-06
Pol(RT)_1	SPIETVPVKL	Pol	158	167	RT(3-12)	2556..2585	B, C, multiple	human	A2, B*8101, B61, B7, B8
Pol(RT)_2	PIETVPVKL	Pol	159	167	RT(4-12)	2559..2585	B	human
Pol(RT)_3	IETVPVKL	Pol	160	167	RT(5-12)	2562..2585	A, B, CRF02_AG, CRF06_cpx, CRF09_cpx	human	B*4001, B*60, B40
Pol(RT)_4	IETVPVKLK	Pol	160	168	RT(5-13)	2562..2588	B	human
Pol(RT)_5	PGMDGPKVKQ	Pol	169	178	RT(14-23)	2589..2618	multiple	human	A11
Pol(RT)_6	GPKVKQWPL	Pol	173	181	RT(18-26)	2601..2627	A, B, C, CRF02_AG, CRF06_cpx, CRF09_cpx, D	human	B*0801, B*4202, B7, B8
Pol(RT)_7	GPKVKQWPLT	Pol	173	182	RT(18-27)	2601..2630	multiple	human	B7, B8
Pol(RT)_8	ALVEICTEM	Pol	188	196	RT(33-41)	2646..2672	A, B, CRF02_AG, CRF06_cpx, CRF09_cpx	human, humanized mouse, transgenic mouse	A*0201, A2, A3
Pol(RT)_9	ALVEICTEL	Pol	188	196	RT(33-41)	2646..2672	B	human	A*0201
Pol(RT)_10	ALVEICTEMEK	Pol	188	198	RT(33-43)	2646..2678	B	human	A*0301, A3
Pol(RT)_11	ALVICTEMEK	Pol	188	198	RT(33-43)	2646..2678		human	A3
Pol(RT)_12	TEMEKEGKI	Pol	194	202	RT(39-47)	2664..2690		mouse	H-2K<sup>k</sup>
Pol(RT)_13	TEMEAEGKI	Pol	194	202	RT(39-47)	2664..2690		mouse
Pol(RT)_14	EKEGKISKI	Pol	197	205	RT(42-50)	2673..2699	B	human	B*5101, B51
Pol(RT)_15	EDEGKISKI	Pol	197	205	RT(42-50)	2673..2699	B	human	B*5101
Pol(RT)_16	NTPVFAIKK	Pol	212	220	RT(57-65)	2718..2744		human	A*0301, A*6801, A3 supertype
Pol(RT)_17	NTPVFAIKKK	Pol	212	221	RT(57-66)	2718..2747	B, multiple	baboon, chimpanzee, goat, human	A11, A68, B8
Pol(RT)_18	KLVDFRELNK	Pol	228	237	RT(73-82)	2766..2795	B, multiple	human	A*0301, A3
Pol(RT)_19	GIPHPAGLK	Pol	248	256	RT(93-101)	2826..2852	B, multiple	human	A*0301, A3
Pol(RT)_20	GIPHPAGLKK	Pol	248	257	RT(93-102)	2826..2855	CRF01_AE	human	A11
Pol(RT)_21	SVTVLDVGD	Pol	260	268	RT(105-113)	2862..2888	B	human
Pol(RT)_22	TVLDVGDAY	Pol	262	270	RT(107-115)	2868..2894	B, C	human	B*3501, B*5701, B35
Pol(RT)_23	TVLDVGDIY	Pol	262	270	RT(107-115)	2868..2894		human	B35
Pol(RT)_24	VLDVGDAYFSV	Pol	263	273	RT(108-118)	2871..2903	B	human, transgenic mouse	A*0201, A2
Pol(RT)_25	DAYFSVPL	Pol	268	275	RT(113-120)	2886..2909		human	A24, B*5101, B51
Pol(RT)_26	FSVPLDEDF	Pol	271	279	RT(116-124)	2895..2921	C	human	B*5702, B*5703, B35
Pol(RT)_27	FSVPLDEGF	Pol	271	279	RT(116-124)	2895..2921	C	human	B*5702, B*5703
Pol(RT)_28	SVPLDESFRK	Pol	272	281	RT(117-126)	2898..2927	CRF01_AE	human	A11
Pol(RT)_29	VPLDKDFRKY	Pol	273	282	RT(118-127)	2901..2930	A, B, CRF02_AG, CRF06_cpx, CRF09_cpx	human	B*3501, B35
Pol(RT)_30	VPLDEDFRKY	Pol	273	282	RT(118-127)	2901..2930	B, C	human	B*3501, B35
Pol(RT)_31	VPLDEGFRKY	Pol	273	282	RT(118-127)	2901..2930	C	human	B*3501
Pol(RT)_32	PLDESFRKY	Pol	274	282	RT(119-127)	2904..2930	CRF01_AE	human
Pol(RT)_33	PLDEDFRKY	Pol	274	282	RT(119-127)	2904..2930	B	human
Pol(RT)_34	KYTAFTIPSI	Pol	281	290	RT(126-135)	2925..2954		human	A2
Pol(RT)_35	YTAFTIPSI	Pol	282	290	RT(127-135)	2928..2954	B, C	human	A*0205, A2, A2 supertype
Pol(RT)_36	YTAFTIPSV	Pol	282	290	RT(127-135)	2928..2954		human	A2
Pol(RT)_37	TAFTIPSI	Pol	283	290	RT(128-135)	2931..2954	A, B, CRF02_AG, CRF06_cpx, CRF09_cpx	human	A*0201, A*0217, B*51, B*5101, B51
Pol(RT)_38	TAFTIPSV	Pol	283	290	RT(128-135)	2931..2954	B	human	B*51
Pol(RT)_39	TAFTIPSIN	Pol	283	291	RT(128-136)	2931..2957	B	human
Pol(RT)_40	NNETPGVRY	Pol	291	299	RT(136-144)	2955..2981	B	human	B*1801
Pol(RT)_41	NNETPGIRY	Pol	291	299	RT(136-144)	2955..2981	C	human	B*1801
Pol(RT)_42	NETPGIRYQ	Pol	292	300	RT(137-145)	2958..2984	B	human
Pol(RT)_43	NETPGIRYQY	Pol	292	301	RT(137-146)	2958..2987	B, C	human	B18
Pol(RT)_44	TPGIRYQYNVL	Pol	294	304	RT(139-149)	2964..2996	C	human	B*4202
Pol(RT)_45	IRYQYNVL	Pol	297	304	RT(142-149)	2973..2996	C	human	B*1401
Pol(RT)_46	LPQGWKGSPA	Pol	304	313	RT(149-158)	2994..3023	B	human	B*5401
Pol(RT)_47	LPQGWKGSPAI	Pol	304	314	RT(149-159)	2994..3026	C	human	B*3910
Pol(RT)_48	QGWKGSPAI	Pol	306	314	RT(151-159)	3000..3026	B	human	B*5101
Pol(RT)_49	WKGSPAIFQSSMT	Pol	308	320	RT(153-165)	3006..3044		human	B7
Pol(RT)_50	GSPAIFQSS	Pol	310	318	RT(155-163)	3012..3038	B	human
Pol(RT)_51	SPAIFQSSM	Pol	311	319	RT(156-164)	3015..3041	A, A1, B, C, CRF01_AE, CRF02_AG, CRF06_cpx, CRF09_cpx, D	human	B*0702, B*3501, B*4202, B*8101, B35, B7
Pol(RT)_52	SPSIFQSSM	Pol	311	319	RT(156-164)	3015..3041	A1, B	human
Pol(RT)_53	SPAIFQSSMT	Pol	311	320	RT(156-165)	3015..3044	B, multiple	human, transgenic mouse	B35, B7
Pol(RT)_54	SPAIFQSSMTK	Pol	311	321	RT(156-166)	3015..3047	B	human	A*11, A*6801, A3, A33, B35, B7
Pol(RT)_55	AIFQSSMTK	Pol	313	321	RT(158-166)	3021..3047	A, B, C, CRF01_AE, CRF02_AG, D, multiple	human, macaque, mouse	A*0301, A*11, A*1101, A*6801, A11, A3, A3 supertype, A33, A68
Pol(RT)_56	SIFQSSMTK	Pol	313	321	RT(158-166)	3021..3047	A1	human	A11, A3, A33
Pol(RT)_57	AIFQCSMTK	Pol	313	321	RT(158-166)	3021..3047	B	human
Pol(RT)_58	IFQSSMTKI	Pol	314	322	RT(159-167)	3024..3050	A, B, C	mouse	H-2<sup>d</sup>, H-2K<sup>d</sup>
Pol(RT)_59	SMTKILEPF	Pol	318	326	RT(163-171)	3036..3062	B	human
Pol(RT)_60	MTKILEPFR	Pol	319	327	RT(164-172)	3039..3065	B	human	A*0301, A3 supertype
Pol(RT)_61	FRKQNPDIV	Pol	326	334	RT(171-179)	3060..3086	B	human
Pol(RT)_62	KQNPDIVIY	Pol	328	336	RT(173-181)	3066..3092	B	human	A*3002, A30, B*1503, Cw*1202
Pol(RT)_63	AQNPEIVIY	Pol	328	336	RT(173-181)	3066..3092	C	human	A*3002
Pol(RT)_64	AQNPEIVIYQY	Pol	328	338	RT(173-183)	3066..3098	C	human	A*3002
Pol(RT)_65	KQNPDIVIYQY	Pol	328	338	RT(173-183)	3066..3098	B	human
Pol(RT)_66	QNPDIVIYQ	Pol	329	337	RT(174-182)	3069..3095	B	human
Pol(RT)_67	NPDIVIQYQ	Pol	330	337	RT(175-182)	3072..3095		human	A30
Pol(RT)_68	NPDVILIQY	Pol	330	337	RT(175-182)	3072..3095	HIV-2	human	B35
Pol(RT)_69	NPEIVIYQY	Pol	330	338	RT(175-183)	3072..3098	C	human	B*3501, B18, B35
Pol(RT)_70	NPDIVIYQY	Pol	330	338	RT(175-183)	3072..3098	A1, B, C	human	B*3501, B35
Pol(RT)_71	HPDIVIYQY	Pol	330	338	RT(175-183)	3072..3098	A, B	human, macaque	B*3501, B35
Pol(RT)_72	NPDWIYQY	Pol	330	338	RT(175-183)	3072..3098	A, CRF02_AG, CRF06_cpx, CRF09_cpx	human	B35
Pol(RT)_73	NPDIVIYQYM	Pol	330	339	RT(175-184)	3072..3101	B	human	B51
Pol(RT)_74	VIYQYMDDL	Pol	334	342	RT(179-187)	3084..3110	A, B, C, CRF01_AE, D	human, humanized mouse, macaque, mouse, transgenic mouse	A*0201, A2
Pol(RT)_75	VIVQYMDDL	Pol	334	342	RT(179-187)	3084..3110	B	human	A2
Pol(RT)_76	VIYQYMMDL	Pol	334	342	RT(179-187)	3084..3110	B	human	A*0202, A2
Pol(RT)_77	VIYQYNDDL	Pol	334	342	RT(179-187)	3084..3110		human	A2
Pol(RT)_78	VIYQMDDL	Pol	334	342	RT(179-187)	3084..3110		human	A2
Pol(RT)_79	VIYQYMDDLYV	Pol	334	344	RT(179-189)	3084..3116	B	human	A*0201
Pol(RT)_80	VIYQYVDDLYV	Pol	334	344	RT(179-189)	3084..3116	B	human	A*0201
Pol(RT)_81	IYQYMDDLYV	Pol	335	344	RT(180-189)	3087..3116	B	human	A*0201
Pol(RT)_82	YQYMDDLYV	Pol	336	344	RT(181-189)	3090..3116	B	human	A*0201, A2
Pol(RT)_83	YQYVDDLYV	Pol	336	344	RT(181-189)	3090..3116	B	human	A*0201
Pol(RT)_84	DLYVGSDLE	Pol	341	349	RT(186-194)	3105..3131	B	human
Pol(RT)_85	DLEIGQHRTK	Pol	347	356	RT(192-201)	3123..3152		human	A3
Pol(RT)_86	DLEIGQHRTKI	Pol	347	357	RT(192-202)	3123..3155	B	human	A3
Pol(RT)_87	KIEELRQHL	Pol	356	364	RT(201-209)	3150..3176		human	A2
Pol(RT)_88	KIEELRQHLL	Pol	356	365	RT(201-210)	3150..3179		human	B58
Pol(RT)_89	IEELRQHLL	Pol	357	365	RT(202-210)	3153..3179	A, B, CRF02_AG, CRF06_cpx, CRF09_cpx	human	B*4001, B*60, B40, B60, B61
Pol(RT)_90	EELRQHLLR	Pol	358	366	RT(203-211)	3156..3182		human	B44
Pol(RT)_91	EELRQHLLRW	Pol	358	367	RT(203-212)	3156..3185	B	human	B44
Pol(RT)_92	EELREHLLKW	Pol	358	367	RT(203-212)	3156..3185	C	human	B*4403
Pol(RT)_93	ELRQHLLRW	Pol	359	367	RT(204-212)	3159..3185	B	human	A*2501
Pol(RT)_94	RAHLLSWGF	Pol	361	369	RT(206-214)	3165..3191	A, B, C	mouse	H-2K<sup>d</sup>
Pol(RT)_95	RQHLLRWGL	Pol	361	369	RT(206-214)	3165..3191	B	human
Pol(RT)_96	REHLLKWGF	Pol	361	369	RT(206-214)	3165..3191	C	human
Pol(RT)_97	LLRWGLTTPDKK	Pol	364	375	RT(209-220)	3174..3209	B	human, humanized mouse	A*0201, A2
Pol(RT)_98	LRWGFCTPDKK	Pol	365	375	RT(210-220)	3177..3209		human	B57
Pol(RT)_99	LRWGFYTPDKK	Pol	365	375	RT(210-220)	3177..3209	B	human	B57
Pol(RT)_100	FTTPDKKHQK	Pol	369	378	RT(214-223)	3189..3218	multiple	human	A11, A68
Pol(RT)_101	TTPDKKHQKE	Pol	370	379	RT(215-224)	3192..3221	multiple	human	A11
Pol(RT)_102	HQKEPPFLW	Pol	376	384	RT(221-229)	3210..3236	CRF02_AG	human
Pol(RT)_103	ELHPDKWTV	Pol	388	396	RT(233-241)	3246..3272	B, D	human
Pol(RT)_104	ELHPDRWTV	Pol	388	396	RT(233-241)	3246..3272	B, C	human
Pol(RT)_105	TVQPIVLPE	Pol	395	403	RT(240-248)	3267..3293	B	human
Pol(RT)_106	PIVLPEKDSW	Pol	398	407	RT(243-252)	3276..3305	B	human	B*5701, B57
Pol(RT)_107	IVLPEKDSW	Pol	399	407	RT(244-252)	3279..3305	A, A1, B, C, CRF02_AG, CRF06_cpx, CRF09_cpx	human	B*5701, B*58, B*5801, B57, B58
Pol(RT)_108	IVLPEKESW	Pol	399	407	RT(244-252)	3279..3305	C	human	B*5801
Pol(RT)_109	IQLPEKDSW	Pol	399	407	RT(244-252)	3279..3305	C	human	B*5801
Pol(RT)_110	IVPEKDSW	Pol	400	407	RT(245-252)	3282..3305		human	B57
Pol(RT)_111	KLVGKLNWA	Pol	414	422	RT(259-267)	3324..3350	A, B, C, D	human, mouse	A*0201, A2, A2 supertype
Pol(RT)_112	LVGKLNWASQIY	Pol	415	426	RT(260-271)	3327..3362	B	human	B*1501, B15, B62
Pol(RT)_113	KLNWASQIY	Pol	418	426	RT(263-271)	3336..3362	B, C	human	A*3002, A30
Pol(RT)_114	SQIYPGIKVR	Pol	423	432	RT(268-277)	3351..3380	C	human	A*7401
Pol(RT)_115	QIYAGIKVK	Pol	424	432	RT(269-277)	3354..3380	B, CRF01_AE	human	A*1101, A11, A3
Pol(RT)_116	QIYPGIKVR	Pol	424	432	RT(269-277)	3354..3380	B, C	human	A*0301, A*7401, A3
Pol(RT)_117	QIYPGIKVK	Pol	424	432	RT(269-277)	3354..3380	B	human	A3
Pol(RT)_118	YPGIKVRQL	Pol	426	434	RT(271-279)	3360..3386	B, C	human	B*4201, B*4202, B42
Pol(RT)_119	YPGIKVKQL	Pol	426	434	RT(271-279)	3360..3386	A, CRF02_AG, CRF06_cpx, CRF09_cpx	human	B*4201
Pol(RT)_120	YPIGKVRQL	Pol	426	434	RT(271-279)	3360..3386	C	human	B*4201, B*4202
Pol(RT)_121	PGIKVRQLC	Pol	427	435	RT(272-280)	3363..3389	B	human
Pol(RT)_122	VIPLTEEAE	Pol	447	455	RT(292-300)	3423..3449	B	human
Pol(RT)_123	IPLTEEAEL	Pol	448	456	RT(293-301)	3426..3452	A, A1, B, C, CRF02_AG, CRF06_cpx, CRF09_cpx	human	B*0702, B*1501, B*3501, B*5101, B*5301, B35, B51, B7
Pol(RT)_124	VPLTREAEL	Pol	448	456	RT(293-301)	3426..3452	B	human	B51
Pol(RT)_125	LTEEAELEL	Pol	450	458	RT(295-303)	3432..3458	B	human
Pol(RT)_126	AENREILKE	Pol	459	467	RT(304-312)	3459..3485	B	human
Pol(RT)_127	EILKEPVGHV	Pol	463	472	RT(308-317)	3471..3500	B	human	A*0201
Pol(RT)_128	ILKEPVHGV	Pol	464	472	RT(309-317)	3474..3500	A, B, C, CRF02_AG, D	human, humanized mouse, macaque, mouse, transgenic mouse	A*0201, A*0202, A*0205, A2, A2 supertype
Pol(RT)_129	ILKDPVHGV	Pol	464	472	RT(309-317)	3474..3500	A	human	A2
Pol(RT)_130	ILRIPVHGV	Pol	464	472	RT(309-317)	3474..3500	CRF01_AE	human	A2
Pol(RT)_131	ILKEPVHGVY	Pol	464	473	RT(309-318)	3474..3503	A, B, D, multiple	human	A2, B*15, B*1501, B15, B62, Cw*0303, Cw*1202
Pol(RT)_132	IKLEPVHGVY	Pol	464	473	RT(309-318)	3474..3503	B	human	B*15, B15, B62
Pol(RT)_133	LKEPVHGVY	Pol	465	473	RT(310-318)	3477..3503	C	human
Pol(RT)_134	KEPVHGVYY	Pol	466	474	RT(311-319)	3480..3506	A1, CRF01_AE	human
Pol(RT)_135	VYYDPSKDL	Pol	472	480	RT(317-325)	3498..3524	B, CRF02_AG	human	A24
Pol(RT)_136	VYYDPSKDLI	Pol	472	481	RT(317-326)	3498..3527	A, B, C	mouse	H-2K<sup>d</sup>
Pol(RT)_137	VYYDPSKDIA	Pol	472	481	RT(317-326)	3498..3527	C	mouse	H-2K<sup>d</sup>
Pol(RT)_138	YYDPSKDLI	Pol	473	481	RT(318-326)	3501..3527	C	mouse	H-2D
Pol(RT)_139	KQGQGQWTY	Pol	486	494	RT(331-339)	3540..3566	B	human
Pol(RT)_140	GQGQWTYQI	Pol	488	496	RT(333-341)	3546..3572	B	human	B13
Pol(RT)_141	TYQIYQEPF	Pol	493	501	RT(338-346)	3561..3587	D	human
Pol(RT)_142	QIYQEPFKNLK	Pol	495	505	RT(340-350)	3567..3599	CRF01_AE	human	A11
Pol(RT)_143	QIYQEPFKNLKTG	Pol	495	507	RT(340-352)	3567..3605	B	human	A11
Pol(RT)_144	IYQEPFKNL	Pol	496	504	RT(341-349)	3570..3596	C	human	A*2301, A*2402, A11
Pol(RT)_145	IYQEPFKNLK	Pol	496	505	RT(341-350)	3570..3599	B, C	human	A*11, A*1101, A11
Pol(RT)_146	FKNLKTGKY	Pol	501	509	RT(346-354)	3585..3611	B	human
Pol(RT)_147	RMRGAHTNDV	Pol	511	520	RT(356-365)	3615..3644	B	human	A*3002, A30
Pol(RT)_148	RMRGAHTNDVK	Pol	511	521	RT(356-366)	3615..3647	B	human	A*0301, A3
Pol(RT)_149	RTRGAHTNDVK	Pol	511	521	RT(356-366)	3615..3647	B	human	A3
Pol(RT)_150	RRTTHTNDV	Pol	512	520	RT(357-365)	3618..3644	C	human	A*3001
Pol(RT)_151	DVKQLTEVV	Pol	519	527	RT(364-372)	3639..3665	A	human	A*6802, A28, B70
Pol(RT)_152	QLTEAVQKI	Pol	522	530	RT(367-375)	3648..3674	B, C	human
Pol(RT)_153	QLTEAVHKI	Pol	522	530	RT(367-375)	3648..3674	C	human
Pol(RT)_154	VQKITTESI	Pol	527	535	RT(372-380)	3663..3689	B	human
Pol(RT)_155	KIATESIVIW	Pol	529	538	RT(374-383)	3669..3698	B	human	B*15, B57
Pol(RT)_156	KITTESIVIW	Pol	529	538	RT(374-383)	3669..3698	B	human	B*5701, B57
Pol(RT)_157	IATESIVIW	Pol	530	538	RT(375-383)	3672..3698	B, D	human	B57
Pol(RT)_158	ITTESIVIW	Pol	530	538	RT(375-383)	3672..3698	B	human	B*5701, B*5801, B57
Pol(RT)_159	IAMESIVIW	Pol	530	538	RT(375-383)	3672..3698	B, C	human	B*5702, B*5703, B*58, B*5801, B57
Pol(RT)_160	IALESIVIW	Pol	530	538	RT(375-383)	3672..3698	A1	human
Pol(RT)_161	KLPIWKETW	Pol	545	553	RT(390-398)	3717..3743	B	human	B57
Pol(RT)_162	PIQKETWETW	Pol	547	556	RT(392-401)	3723..3752	B	human	A*3201, A32
Pol(RT)_163	PIQKETWEAW	Pol	547	556	RT(392-401)	3723..3752	B	human
Pol(RT)_164	TWETWWTEYW	Pol	552	561	RT(397-406)	3738..3767	B	human	B44
Pol(RT)_165	TWEAWWTEYW	Pol	552	561	RT(397-406)	3738..3767	A1, B, C	human	B44, B49
Pol(RT)_166	WETWWTEYW	Pol	553	561	RT(398-406)	3741..3767	B	human
Pol(RT)_167	WETWWMDYW	Pol	553	561	RT(398-406)	3741..3767	A1	human
Pol(RT)_168	QATWIPEWEF	Pol	562	571	RT(407-416)	3768..3797	B, C	human	B*5702, B*5703, B57
Pol(RT)_169	FVNTPPLV	Pol	571	578	RT(416-423)	3795..3818		human, transgenic mouse	A2
Pol(RT)_170	FVNTPPLVK	Pol	571	579	RT(416-424)	3795..3821	CRF01_AE	human	A*1101, A11
Pol(RT)_171	NTPPLVKLW	Pol	573	581	RT(418-426)	3801..3827	B	human
Pol(RT)_172	TPPLVKLWYQL	Pol	574	584	RT(419-429)	3804..3836	C	human
Pol(RT)_173	PLVKLWYQL	Pol	576	584	RT(421-429)	3810..3836		human, transgenic mouse	A*0201, A2
Pol(RT)_174	EPIVGAETF	Pol	587	595	RT(432-440)	3843..3869	B	human	B*3501, B35, B51
Pol(RT)_175	EPIVGAETFY	Pol	587	596	RT(432-441)	3843..3872	B	human, mouse	B*3501, B35, B51
Pol(RT)_176	EPIAGAETFY	Pol	587	596	RT(432-441)	3843..3872	C	human	B*3501
Pol(RT)_177	PIVGAETFY	Pol	588	596	RT(433-441)	3846..3872	B	human
Pol(RT)_178	IVGAETFYVDGAAS	Pol	589	602	RT(434-447)	3849..3890	B	human	A*6802
Pol(RT)_179	IVGAETFYVDGAAN	Pol	589	602	RT(434-447)	3849..3890	B	human
Pol(RT)_180	GAETFYVDGA	Pol	591	600	RT(436-445)	3855..3884	B, C	human	A*6802, A68, B45
Pol(RT)_181	GVETFYVDGA	Pol	591	600	RT(436-445)	3855..3884		human	B45
Pol(RT)_182	AETFYVDGA	Pol	592	600	RT(437-445)	3858..3884	A, A1, B, CRF02_AG	human	B*4501, B44
Pol(RT)_183	AETFYVDGAAN	Pol	592	602	RT(437-447)	3858..3890	B	human	A28
Pol(RT)_184	ETFYVDGA	Pol	593	600	RT(438-445)	3861..3884	C	human	A*6802
Pol(RT)_185	ETFYVDGAANR	Pol	593	603	RT(438-448)	3861..3893	B, C	human	A26, A66

## Sheet: Env
Epitope number	Epitope	Protein	HXB2 start	HXB2 end	Subprotein	HXB2 DNA Contig	Subtype	Species	HLA
	Data last updated at 2015-06-04 14:09:23-06
Env_1	RVKEKYQHL	gp160	2	10	gp120(2-10)	6228..6254		human	B*0801, B8
Env_2	RKNYQHLWK	gp160	4	12	gp120(4-12)	6234..6260	B	human
Env_3	TQMNWPNLWK	gp160	6	12	gp120(6-12)	6240..6260	CRF01_AE	human	A11
Env_4	AAENLWVTVYY	gp160	30	40	gp120(30-40)	6312..6344		human	B44
Env_5	AENLVWTVYY	gp160	30	40	gp120(30-40)	6312..6344		human	B44
Env_6	AENLWVTVY	gp160	31	39	gp120(31-39)	6315..6341	B	human	B*1801, B*4403, B44
Env_7	AENLWVTVYY	gp160	31	40	gp120(31-40)	6315..6344		human	B*4402
Env_8	DNLWVTVYY	gp160	32	40	gp120(32-40)	6318..6344	B, CRF01_AE	human	B44
Env_9	ENLWVTVYY	gp160	32	40	gp120(32-40)	6318..6344	B	human
Env_10	KLWVTVYYGV	gp160	33	42	gp120(33-42)	6321..6350	B	human	A*0201, A2, A2.1
Env_11	NLWVTVYYGV	gp160	33	42	gp120(33-42)	6321..6350	multiple	human	A2
Env_12	LWVTVYYGV	gp160	34	42	gp120(34-42)	6324..6350	B	human	A*0201
Env_13	VTVYYGVPV	gp160	36	44	gp120(36-44)	6330..6356		human	A2
Env_14	VTVYYGVPVWK	gp160	36	46	gp120(36-46)	6330..6362	A, B, C, D	human, mouse	A*0301, A*6801, A11, A3, A3 supertype
Env_15	VTVYYGVPVWR	gp160	36	46	gp120(36-46)	6330..6362	CRF01_AE	human	A11
Env_16	VTVYYGVPVWKE	gp160	36	47	gp120(36-47)	6330..6365	B	human	A*11, A*6801, A3, Cw*07
Env_17	TVYYGVPVW	gp160	37	45	gp120(37-45)	6333..6359	A, B, C, D	human	A*11, A3, B*5703, B*5801
Env_18	TVYYGVPMW	gp160	37	45	gp120(37-45)	6333..6359		human
Env_19	TVYYGIPVW	gp160	37	45	gp120(37-45)	6333..6359		human
Env_20	TVYYGVPVWK	gp160	37	46	gp120(37-46)	6333..6362	A, A1, B, C, D, multiple	human, transgenic mouse	A*0301, A*6801, A11, A2, A3, A3 supertype, B18
Env_21	TVYYGVPVMK	gp160	37	46	gp120(37-46)	6333..6362			A11, A3, A68
Env_22	AVYYGVPVWK	gp160	37	46	gp120(37-46)	6333..6362	A	human	A3
Env_23	VYYGVPVWKEA	gp160	38	48	gp120(38-48)	6336..6368		human	Cw7
Env_24	GVPVWKEATTT	gp160	41	51	gp120(41-51)	6345..6377	B	human	B35
Env_25	VPVWKEATT	gp160	42	50	gp120(42-50)	6348..6374	B	human
Env_26	VPVWKEATTT	gp160	42	51	gp120(42-51)	6348..6377	B	human	B*5501, B55
Env_27	VPVWKEATTTL	gp160	42	52	gp120(42-52)	6348..6380	B	human	B*3501, B35
Env_28	VPVWKKATTTL	gp160	42	52	gp120(42-52)	6348..6380	C	human	B*3501
Env_29	VPVWKEAKTTL	gp160	42	52	gp120(42-52)	6348..6380	C	human	B*5301
Env_30	VWKEATTTLF	gp160	44	53	gp120(44-53)	6354..6383	B	human	B55
Env_31	VWKEAKTTLF	gp160	44	53	gp120(44-53)	6354..6383		human
Env_32	VWKDAETTLF	gp160	44	53	gp120(44-53)	6354..6383		human
Env_33	VWKDAKTTLF	gp160	44	53	gp120(44-53)	6354..6383		human
Env_34	TTLFCASDAK	gp160	50	59	gp120(50-59)	6372..6401	A, B, C, D	human, mouse	A*0301, A3, A3 supertype
Env_35	TLFCASDAK	gp160	51	59	gp120(51-59)	6375..6401	D	human	A*0301, A3, A3 supertype
Env_36	LFCASDAKAY	gp160	52	61	gp120(52-61)	6378..6407	A, B	human	A*2402, A24
Env_37	LFCASCAKAY	gp160	52	61	gp120(52-61)	6378..6407	B	human	A24, B38
Env_38	AKAYETEKHNVW	gp160	58	69	gp120(58-69)	6396..6431	A, CRF02_AG	human
Env_39	KAYEKEVHNVW	gp160	59	69	gp120(59-69)	6399..6431	C	human	B*5703, B*5801
Env_40	KAYETEVHNVW	gp160	59	69	gp120(59-69)	6399..6431	C	human	B*5801, B58
Env_41	KAHDPEVHNVW	gp160	59	69	gp120(59-69)	6399..6431	B	human	B*5801
Env_42	KAYDTEVHNVW	gp160	59	69	gp120(59-69)	6399..6431	B	human
Env_43	YETEVHNVW	gp160	61	69	gp120(61-69)	6405..6431	B	human	B*1801
Env_44	KEVHNVWAT	gp160	63	71	gp120(63-71)	6411..6437	C, D	human
Env_45	EVHNVWATHA	gp160	64	73	gp120(64-73)	6414..6443	A, B, C, CRF01_AE, D	human	A*2603
Env_46	NIWATHACV	gp160	67	75	gp120(67-75)	6423..6449	A, B, CRF02_AG	human, transgenic mouse	A*0201, A2
Env_47	NVWATHACV	gp160	67	75	gp120(67-75)	6423..6449		human	A2
Env_48	ACVPTDPNP	gp160	73	81	gp120(73-81)	6441..6467		human
Env_49	VPTDPNPPEV	gp160	75	84	gp120(75-84)	6447..6476		human	A2
Env_50	VPADPNPQEMV	gp160	75	85	gp120(75-85)	6447..6479	B, C	mouse
Env_51	PADPNPQEM	gp160	76	84	gp120(76-84)	6450..6476	C	mouse	H-2D
Env_52	PTDPNPQEI	gp160	76	84	gp120(76-84)	6450..6476	CRF01_AE, D	human
Env_53	DPNPQEVVL	gp160	78	86	gp120(78-86)	6456..6482	A1, B, C	human	B*3501, B35, B51
Env_54	DPNPQEMVL	gp160	78	86	gp120(78-86)	6456..6482	C	human	B*3501, B35
Env_55	DPNPQEVAL	gp160	78	86	gp120(78-86)	6456..6482		human	B35
Env_56	NVTENFNMW	gp160	88	96	gp120(88-96)	6486..6512	B	human	A*2501
Env_57	VTEEFNMWK	gp160	89	97	gp120(89-97)	6489..6515	A, B, C, D	human
Env_58	VTENFNMWK	gp160	89	97	gp120(89-97)	6489..6515	CRF01_AE	human
Env_59	VTENFNMWKN	gp160	89	98	gp120(89-98)	6489..6518	multiple	human	A11, A68 supertype
Env_60	QMHEDIISL	gp160	103	111	gp120(103-111)	6531..6557	A, B, C, CRF01_AE	human, transgenic mouse	A*0201, A2
Env_61	QMQEDIISL	gp160	103	111	gp120(103-111)	6531..6557	B, D	human
Env_62	MHEDIISLW	gp160	104	112	gp120(104-112)	6534..6560	B	human	B*3801, B38
Env_63	HEDIISLWDQSLK	gp160	105	117	gp120(105-117)	6537..6575		chimpanzee, human	A2
Env_64	IISLWDQSL	gp160	108	116	gp120(108-116)	6546..6572	B	human	A*0201, A2.1
Env_65	ISLWDQSLK	gp160	109	117	gp120(109-117)	6549..6575	CRF01_AE	human	A11
Env_66	SLWDQSLKP	gp160	110	118	gp120(110-118)	6552..6578	multiple	human	A3
Env_67	KPCVKLIPL	gp160	117	125	gp120(117-125)	6573..6599	C	human	B*4202
Env_68	KPCVKLTPL	gp160	117	125	gp120(117-125)	6573..6599	D	human
Env_69	KPCVKLTPLC	gp160	117	126	gp120(117-126)	6573..6602	multiple	human, transgenic mouse	B7
Env_70	KLTPLCVTL	gp160	121	129	gp120(121-129)	6585..6611	A, B, C, D	human, humanized mouse, mouse, transgenic mouse	A*0201, A2, A2 supertype
Env_71	KLTPLCVSL	gp160	121	129	gp120(121-129)	6585..6611		human, transgenic mouse	A*0201, A2
Env_72	KTLPLCVTL	gp160	121	129	gp120(121-129)	6585..6611		human	A2
Env_73	TYNETYNEI	gp160	146	154	gp120(146-154)	6660..6686	BC	human
Env_74	KNCSFNMTT	gp160	155	163	gp120(155-163)	6687..6713	A, B, C, D	human
Env_75	NCSFNISTSI	gp160	156	165	gp120(156-165)	6690..6719		human	Cw8
Env_76	IRDKVQKEY	gp160	165	173	gp120(165-173)	6717..6743	B	human	B27
Env_77	YSENSSEYY	gp160	183	191	gp120(183-191)	6771..6797	B, C	human	A*01
Env_78	YRLINCNTSV	gp160	191	200	gp120(191-200)	6795..6824	CRF01_AE	human	A2
Env_79	RLISCNTSV	gp160	192	200	gp120(192-200)	6798..6824	B	human	A2
Env_80	KLTSCNTSV	gp160	192	200	gp120(192-200)	6798..6824		human	A2
Env_81	TLTSCNTSV	gp160	192	200	gp120(192-200)	6798..6824		human	A*0201, A2
Env_82	ILRSCNTSV	gp160	192	200	gp120(192-200)	6798..6824		human	A2
Env_83	SVITQACPK	gp160	199	207	gp120(199-207)	6819..6845	B	human	A*11, A*1101, A11
Env_84	CPKVSFEPI	gp160	205	213	gp120(205-213)	6837..6863	A, B, D	human, mouse	B*0702, B7, B7 supertype
Env_85	KMSFEPIPIH	gp160	207	216	gp120(207-216)	6843..6872	A	human	A29
Env_86	VSFEPIPIH	gp160	208	216	gp120(208-216)	6846..6872	multiple	human	A3
Env_87	VSFEPIPIHY	gp160	208	217	gp120(208-217)	6846..6875	B	human	A29
Env_88	VSFEPIPPHYCA	gp160	208	219	gp120(208-219)	6846..6881	B	human	A2
Env_89	SFEPIPIHY	gp160	209	217	gp120(209-217)	6849..6875	B, D	human, mouse	A*2902, A29
Env_90	SFDPIPIHY	gp160	209	217	gp120(209-217)	6849..6875	C	human	A29
Env_91	IPIHYCAPA	gp160	213	221	gp120(213-221)	6861..6887	A, B, C, D	human, mouse	B*0702, B7, B7 supertype
Env_92	HYCAPAGFAIL	gp160	216	226	gp120(216-226)	6870..6902	B	human
Env_93	YCAPAGFAIL	gp160	217	226	gp120(217-226)	6873..6902	B	human	Cw*01, Cw*0102, Cw1
Env_94	CAPAGFAIL	gp160	218	226	gp120(218-226)	6876..6902	A, B, C, D	human	Cw1
Env_95	CTPAGYAILKC	gp160	218	228	gp120(218-228)	6876..6908	CRF01_AE	human
Env_96	GPCKNVSTVQ	gp160	237	246	gp120(237-246)	6933..6962		human	B56
Env_97	GTCKSVSTVQCTH	gp160	237	249	gp120(237-249)	6933..6971	CRF02_AG	human
Env_98	CKNVSTVQC	gp160	239	247	gp120(239-247)	6939..6965	B	human	Cw*0802
Env_99	CTNVSTVQC	gp160	239	247	gp120(239-247)	6939..6965	B	human	Cw8
Env_100	RPIVSTQLL	gp160	252	260	gp120(252-260)	6978..7004		human	B*3501, B35
Env_101	RPVVSTQLL	gp160	252	260	gp120(252-260)	6978..7004		human
Env_102	RPVVSTQLLL	gp160	252	261	gp120(252-261)	6978..7007	multiple	human, transgenic mouse	B7, B8
Env_103	KPVVSTQLLL	gp160	252	261	gp120(252-261)	6978..7007	multiple	human	B7, B8
Env_104	KIAIRSENISNNA	gp160	269	281	gp120(269-281)	7029..7067	CRF02_AG	human
Env_105	NAKTIIVHL	gp160	280	288	gp120(280-288)	7062..7088	CRF01_AE	human	Cw*0602
Env_106	AKTIIVHL	gp160	281	288	gp120(281-288)	7065..7088	C	human	Cw*0602
Env_107	AKTIIVQLTEPVE	gp160	281	293	gp120(281-293)	7065..7103	CRF02_AG	human
Env_108	VEINCTR	gp160	292	298	gp120(292-298)	7098..7118	B	human	A2
Env_109	CTRPNNNTRK	gp160	296	305	gp120(296-305)	7110..7139	B, CRF01_AE, multiple	human	A2, A3
Env_110	RPNNNTRKS	gp160	298	306	gp120(298-306)	7116..7142	A	human	B7
Env_111	RPYNNTRKS	gp160	298	306	gp120(298-306)	7116..7142		human
Env_112	RPYNNTRQS	gp160	298	306	gp120(298-306)	7116..7142		human
Env_113	RPYNNTRRS	gp160	298	306	gp120(298-306)	7116..7142		human
Env_114	RPNNNTRKSI	gp160	298	307	gp120(298-307)	7116..7145	B, C	human, transgenic mouse	B*0702, B*4201, B*4202, B7, B7?
Env_115	RPNNNTRRGI	gp160	298	307	gp120(298-307)	7116..7145	B	human	B7
Env_116	RIGPGQTFY	gp160	308	318	gp120(308-318)	7146..7178	B, D	human
Env_117	RIQRGPGRAFVTIG	gp160	308	321	gp120(308-321)	7146..7187	B	mouse	H-2D<sup>d</sup>
Env_118	RIQRGPGRAFVTIK	gp160	308	321	gp120(308-321)	7146..7187		mouse
Env_119	RIQRGPGRAFTIGK	gp160	308	322	gp120(308-322)	7146..7190	B	mouse
Env_120	IYIGPGRAF	gp160	309	317	gp120(309-317)	7149..7175	B	human	A*2402
Env_121	ITVGPGQVFY	gp160	309	318	gp120(309-318)	7149..7178	CRF01_AE	human	A11
Env_122	HIGPGRAFY	gp160	310	318	gp120(310-318)	7152..7178	B	human	A*3002, A2, A30
Env_123	TLGPGRVLY	gp160	310	318	gp120(310-318)	7152..7178	B	human
Env_124	HIGPGRAFYTTKNI	gp160	310	323	gp120(310-323)	7152..7193		mouse	H-2D<sup>d</sup>
Env_125	IGPGRAFY	gp160	311	318	gp120(311-318)	7155..7178		mouse	H-2D<sup>d</sup>
Env_126	RGPGRAFVT	gp160	311	319	gp120(311-319)	7155..7181	B	transgenic mouse	A2
Env_127	IGPGRAFHT	gp160	311	319	gp120(311-319)	7155..7181	B	mouse	H-2D<sup>d</sup>
Env_128	IFPFRAFYA	gp160	311	319	gp120(311-319)	7155..7181	B	human
Env_129	RGPGRAFYTT	gp160	311	320	gp120(311-320)	7155..7184	B	human	A2
Env_130	RGPGRAFVTI	gp160	311	320	gp120(311-320)	7155..7184	A, B, C	human, humanized mouse, macaque, mouse, transgenic mouse	A*0201, A2, H-2<sup>d17</sup>, H-2<sup>d</sup>, H-2<sup>p</sup>, H-2<sup>u</sup>, H-2D<sup>d</sup>, H-2K<sup>d</sup>, H-2L<sup>d</sup>, H-2d
Env_131	MGPKRAFYAT	gp160	311	320	gp120(311-320)	7155..7184		human	A2
Env_132	RGPGRAFTVTI	gp160	311	320	gp120(311-320)	7155..7184		mouse	H-2D<sup>d</sup>
Env_133	IGPGRAFYAT	gp160	311	320	gp120(311-320)	7155..7184		mouse	H-2D<sup>d</sup>
Env_134	IGPGRAFYTT	gp160	311	320	gp120(311-320)	7155..7184		mouse	H-2D<sup>d</sup>
Env_135	IGPGRAFYAR	gp160	311	320	gp120(311-320)	7155..7184	B	human, mouse	H-2D<sup>d</sup>
Env_136	LGPGRVWYTT	gp160	311	320	gp120(311-320)	7155..7184	B	human
Env_137	GPGRAFVTI	gp160	312	320	gp120(312-320)	7158..7184	B	mouse	H-2<sup>d</sup>, H-2L<sup>d</sup>
Env_138	GRAFVTIGK	gp160	314	322	gp120(314-322)	7164..7190	B	human	B*2705, B27
Env_139	EIIGDIRQAY	gp160	321	330	gp120(321-330)	7185..7214	B	human	A*2501
Env_140	SRAKWNNTL	gp160	334	342	gp120(334-342)	7224..7250	B	human	B27
Env_141	RVLKQVTEK	gp160	340	348	gp120(340-348)	7242..7268	CRF01_AE	human	A11
Env_142	NTLKQIVIKL	gp160	340	349	gp120(340-349)	7242..7271		chimpanzee	Patr-B14
Env_143	TLSQIVTKL	gp160	341	349	gp120(341-349)	7245..7271	B	human	A*0201
Env_144	QFRNKTIVF	gp160	352	361	gp120(352-361)	7278..7307	B	human	Cw*0401
Env_145	PSSGGDLEITTHSF	gp160	363	376	gp120(363-376)	7311..7352	C	human	B18
Env_146	PEIVTHS	gp160	369	375	gp120(369-375)	7329..7349		human	A2
Env_147	HSFNCGGEF	gp160	374	382	gp120(374-382)	7344..7370	multiple	human	A3
Env_148	SFNCGGEFF	gp160	375	383	gp120(375-383)	7347..7373	A, B, C	human	B*1516, B15, B63, Cw*04, Cw*0401, Cw*0407, Cw4
Env_149	SFTCGGEFF	gp160	375	383	gp120(375-383)	7347..7373		human	B15
Env_150	SFNCGGEFFY	gp160	375	384	gp120(375-384)	7347..7376	B	human	A29
Env_151	SFNCRGEFFY	gp160	375	384	gp120(375-384)	7347..7376	C	human	A29
Env_152	TNCRGEFL	gp160	376	383	gp120(376-383)		HIV-2	human	Cw*04
Env_153	FNCGGEFF	gp160	376	383	gp120(376-383)	7350..7373		human	Cw4
Env_154	PNCGGEFFY	gp160	376	384	gp120(376-384)	7350..7376		human	A29
Env_155	FNCGGEFFY	gp160	376	384	gp120(376-384)	7350..7376	B	human	A29, B8
Env_156	KNCGGEFFYCNS	gp160	376	387	gp120(376-387)	7350..7385	B	human	A2
Env_157	NCGGEFFYCN	gp160	377	386	gp120(377-386)	7353..7382	B	human
Env_158	NSGGEFFYSNS	gp160	377	387	gp120(377-387)	7353..7385		human	A2
Env_159	GEFFYCDTS	gp160	380	388	gp120(380-388)	7362..7388	A1	human
Env_160	FYCNTTQLF	gp160	383	391	gp120(383-391)	7371..7397	B	human	A*2402, A24
Env_161	FYCNSTQLF	gp160	383	391	gp120(383-391)	7371..7397	CRF01_AE	human
Env_162	STWNVNGTW	gp160	393	400	gp120(393-400)	7401..7424	B	human	B27
Env_163	LPCRIKQII	gp160	416	424	gp120(416-424)	7470..7496	B	human	B*5101, B51
Env_164	LPCRIKWII	gp160	416	424	gp120(416-424)	7470..7496	B	human	B51
Env_165	LPCRIKQFINMWQE	gp160	416	429	gp120(416-429)	7470..7511		human	DR4
Env_166	RIKQIINMW?	gp160	419	427	gp120(419-427)	7479..7505		human	A29, A32
Env_167	RIKQFINMW	gp160	419	427	gp120(419-427)	7479..7505	B	human	A32
Env_168	RIKQIINMW	gp160	419	427	gp120(419-427)	7479..7505	A, B, C, CRF02_AG, D	human	A*3201, A32
Env_169	NMWQEVGKAM	gp160	425	434	gp120(425-434)	7497..7526	multiple	human	A2
Env_170	WQEVGKAMY	gp160	427	435	gp120(427-435)	7503..7529	CRF01_AE	human
Env_171	MYAPPIGGQI	gp160	434	443	gp120(434-443)	7524..7553		mouse	H-2K<sup>d</sup>
Env_172	YAPPISGQI	gp160	435	443	gp120(435-443)	7527..7553	B	macaque	Mamu-A1
Env_173	RCSSNITGLL	gp160	444	453	gp120(444-453)	7554..7583		human	B56
Env_174	EVFRPGGGDM	gp160	466	475	gp120(466-475)	7620..7649	B	human	A*2601
Env_175	NWRSELYKY	gp160	478	486	gp120(478-486)	7656..7682	B	human
Env_176	YKVVKIEPL	gp160	486	494	gp120(486-494)	7680..7706	B	human
Env_177	LGVAPTTTKRRWER	gp160	494	508	gp120(494-508)	7704..7748	C	human
Env_178	APTKAKRRV	gp160	497	505	gp120(497-505)	7713..7739	CRF01_AE	human
Env_179	APTKAKRRVV	gp160	497	506	gp120(497-506)	7713..7742		human, transgenic mouse	B7
Env_180	RAVGMGALIFEFL	gp160	511	523	gp120(511)-gp41(12)	7755..7793	CRF02_AG	human
Env_181	GSTNGAASMTL	gp160	527	537	gp41(16-26)	7803..7835		macaque
Env_182	TMGAASITL	gp160	529	537	gp41(18-26)	7809..7835		human	A2
Env_183	LLRAIEAQQHL	gp160	555	565	gp41(44-54)	7887..7919	CRF01_AE	human	A11.1
Env_184	RAIEAQQM	gp160	557	564	gp41(46-53)	7893..7916	C	human	Cw*0801
Env_185	RAIEAQQHL	gp160	557	565	gp41(46-54)	7893..7919	A, B, C, D	human	B*1501, B*51, B*5101, B15, B51, B57, B58, B63, Cw*03, Cw*0304, Cw12, Cw15, Cw3
Env_186	RAIEAQQWQ	gp160	557	565	gp41(46-54)	7893..7919		human	B*5101, B51
Env_187	RAIEAQQHM	gp160	557	565	gp41(46-54)	7893..7919	C	human	Cw*0801, Cw8
Env_188	KAIEAQQHM	gp160	557	565	gp41(46-54)	7893..7919		human
Env_189	RAIEAQQQM	gp160	557	565	gp41(46-54)	7893..7919		human
Env_190	RAIEVQQHL	gp160	557	565	gp41(46-54)	7893..7919		human
Env_191	RAIETQQHL	gp160	557	565	gp41(46-54)	7893..7919		human
Env_192	RAIEAQQHML	gp160	557	566	gp41(46-55)	7893..7922	B	human
Env_193	LLQLTVWGI	gp160	565	573	gp41(54-62)	7917..7943	B, C	human, transgenic mouse	A2, A2 supertype
Env_194	QTRVLAIERYL	gp160	577	587	gp41(66-76)	7953..7985	C	human	B*5801, B*5802
Env_195	ARVLAVERY	gp160	578	586	gp41(67-75)	7956..7982	B	human	B27
Env_196	VLALERYLKDQQL	gp160	580	592	gp41(69-81)	7962..8000	CRF02_AG	human
Env_197	VERYLKDQQL	gp160	583	592	gp41(72-81)	7971..8000	B	human	A*0201, B14
Env_198	ERYLKDQQL	gp160	584	592	gp41(73-81)	7974..8000	A, A1, B, C, D	human	A*32, A32, B*0801, B*1401, B*1402, B14, B44
Env_199	ERYLRDQQL	gp160	584	592	gp41(73-81)	7974..8000	A, B, C, D	human	B*1401, B*1402, B14
Env_200	EKYLQDQAR	gp160	584	592	gp41(73-81)	7974..8000	HIV-2	human	B14
Env_201	ERYLKDQQLLG	gp160	584	594	gp41(73-83)	7974..8006		human
Env_202	RYLRDQQL	gp160	585	592	gp41(74-81)	7977..8000	B	human	A*2402
Env_203	RYLKDQQL	gp160	585	592	gp41(74-81)	7977..8000	B	human	B27
Env_204	RYLKDQQLL	gp160	585	593	gp41(74-82)	7977..8003	B, C	human	A*23, A*2301, A*2402, A23, A24, Cw*0702
Env_205	RYLRDQQLL	gp160	585	593	gp41(74-82)	7977..8003	B	human	A*2402
Env_206	RYLRDQQLLGI	gp160	585	595	gp41(74-84)	7977..8009	B	human	A*2402
Env_207	YLKDQQLL	gp160	586	593	gp41(75-82)	7980..8003	A, B, CRF01_AE	human, macaque	A*2402, A24, B*0801, B8
Env_208	YLRDQQLL	gp160	586	593	gp41(75-82)	7980..8003		human	A24
Env_209	YLQDQARL	gp160	586	593	gp41(75-82)	7980..8003	HIV-2	human	B8
Env_210	YLRDQQLLGIWGC	gp160	586	598	gp41(75-87)	7980..8018		human	Cw7
Env_211	LGIWGCSGKLICTT	gp160	593	606	gp41(82-95)	8001..8042	A, C	human
Env_212	TTTVPWNVSW	gp160	605	614	gp41(94-103)	8037..8066	B	human	B*5701
Env_213	TAVPWNASW	gp160	606	614	gp41(95-103)	8040..8066	B	human	B*3501, B35
Env_214	TAVPWNSSW	gp160	606	614	gp41(95-103)	8040..8066	B, C	human	B*3501
Env_215	TTVPWNVSW	gp160	606	614	gp41(95-103)	8040..8066		human	B*5701
Env_216	TNVPWNSSW	gp160	606	614	gp41(95-103)	8040..8066	B	human
Env_217	VAPWNSFAL	gp160	607	616	gp41(96-105)	8043..8072	B	human
Env_218	NYTSLIYNL	gp160	637	645	gp41(126-134)	8133..8159	B	human	Cw*0702
Env_219	NYTQIIYNL	gp160	637	645	gp41(126-134)	8133..8159	A	human
Env_220	QELLALDKW	gp160	658	666	gp41(147-155)	8196..8222	D	human
Env_221	WLWYIKIFI	gp160	678	686	gp41(167-175)	8256..8282	B	human	A*0201, A2, A2.1
Env_222	WLWYIRIFI	gp160	678	686	gp41(167-175)	8256..8282	B	human
